# Supplementary material for: The Cultivation Method Affects the Transcriptomic Response of Aspergillus niger to Growth on Sugar Beet Pulp
Source: Microbiol Spectr. 2021 Aug 25;9(1):10.1128/spectrum.01064-21. doi: 10.1128/spectrum.01064-21 (PMC8552599; doi:10.1128/spectrum.01064-21)
Supplement: SUPPLEMENTAL FILE 1 — Supplemental material. Download SPECTRUM01064-21_Supp_1_seq3.xlsx, XLSX file, 0.02 MB [file spectrum01064-21_supp_1_seq3.xlsx]

## Sheet: Readme
Supplementary data
Title
The cultuvation method affects the transcriptomic response of Aspergillus niger to growth on sugar beet pulp
Authors
Sandra Garriguesa,§, Roland S. Kuna, Mao Penga, Birgit S. Grubena,b, Isabelle Benoit Gelber a,b,#, Miia Mäkeläc, Ronald P. de Vriesa,b*
Affiliations
aFungal Physiology, Westerdijk Fungal Biodiversity Institute & Fungal Molecular Physiology, Utrecht University, Uppsalalaan 8, 3584 CT Utrecht, The Netherlands
bMicrobiology, Utrecht University, Padualaan 8, 3584 CH Utrecht, The Netherlands
cDepartment of Microbiology, University of Helsinki, Viikinkaari 9, 00790 Helsinki, Finland
§Present address: Department of Biotechnology, Instituto de Agroquímica y Tecnología de Alimentos, Consejo Superior de Investigaciones Científicas, Paterna, Valencia, Spain
#Present address: Centre for Structural and Functional Genomics, Department of Biology, Concordia University, 7141 Rue Sherbrooke Ouest, Montréal, QC H4B 1R6, Canada
*Corresponding author: Ronald P. de Vries, r.devries@wi.knaw.nl
Table of contents
Data S1. Gene expression values of A. niger CAZy-encoding genes when grown in 1% sugar beet pulp (SBP) liquid or solid cultures.
Data S2. Gene expression values of A. niger transcription factor genes when grown in 1% sugar beet pulp (SBP) liquid or solid cultures.
Data S3. Gene expression values of A. niger metabolic genes when grown in 1% sugar beet pulp (SBP) liquid or solid cultures.
Data S4. Gene expression values of A. niger CAZy-encoding genes when grown in 1% sugar beet pulp (SBP) or 1% polygalacturonic acid (PGA) liquid cultures.
Data S5. Gene expression values of A. niger metabolic genes when grown in 1% sugar beet pulp (SBP) or 1% polygalacturonic acid (PGA) liquid cultures.

## Sheet: Data S1
Data S1. Gene expression values of A. niger CAZy-encoding genes when grown in 1% sugar beet pulp (SBP) liquid or solid cultures. Gene expression values < 20 are considered low, and are indicated by red color. Different substrates associated with the analysed genes are indicated by different colors.
Gene ID	Gene name	Activity	CAZy family	Description	SBP.2h.1	SBP.2h	SBP 2h average	SBP.8h	SBP.8h.1	SBP 8h average	SBP.24h.1	SBP.24h	SBP 24h average	SBP_Ring1	SBP_Ring1.1	SBP ring1 average	SBP_Ring2	SBP_Ring2.1	SBP ring2 average	SBP_Ring3	SBP_Ring3.1	SBP ring3 average	SBP_Ring4	SBP_Ring4.1	SBP ring4 average	SBP_Ring5	SBP_Ring5.1	SBP ring5 average
An01g00780	xlnB/xynB	XLN (β-1,4-endo-xylanase)	GH11	(Arabino)xylan	355.787	313.47	334.629	1545.14	915.976	1230.56	12091.1	12705	12398.1	4646.81	4137.46	4392.14	5375.7	5402.12	5388.91	5532.52	5426.72	5479.62	4668.28	4136.82	4402.55	1723.86	2554.3	2139.08
An01g09960	xlnD/xynD	BXL (β-1,4-xylosidase)	GH3	(Arabino)xylan	31.9844	22.5582	27.2713	416.027	396.724	406.375	986.233	1090.1	1038.17	84.4323	69.4247	76.9285	78.3705	58.8303	68.6004	130.709	63.5939	97.1516	181.893	76.9967	129.445	90.5838	77.3403	83.9621
An01g14600	-	XLN (β-1,4-endo-xylanase)	GH11	(Arabino)xylan	37.3566	28.0628	32.7097	55.0828	65.4158	60.2493	614.154	593.789	603.971	1014.18	965.943	990.063	1108.82	1627.29	1368.05	1082.19	1439.2	1260.7	734.866	869.225	802.046	764.231	642.813	703.522
An02g00140	xynB	BXL (β-1,4-xylosidase)	GH43	(Arabino)xylan	30.7759	28.3967	29.5863	60.5176	74.1953	67.3564	76.2344	67.4188	71.8266	101.55	85.1903	93.3702	130.319	74.5413	102.43	109.155	80.5863	94.8705	88.0222	58.7519	73.387	61.1513	51.0096	56.0804
An02g00730	-	AXE (acetyl xylan esterase)	CE5	(Arabino)xylan	48.7601	29.5575	39.1588	26.2889	25.8073	26.0481	21.601	23.7283	22.6647	140.671	71.2155	105.943	115.285	91.8793	103.582	180.215	168.899	174.557	152.73	127.489	140.109	36.8165	59.9589	48.3877
An03g00500	-	-	GH30_3	(Arabino)xylan	1187.41	1294.69	1241.05	208.242	135.81	172.026	432.161	503.633	467.897	108.113	191.595	149.854	147.041	135.466	141.254	136.406	114.527	125.466	121.791	109.825	115.808	75.0209	80.8932	77.957
An03g00940	xlnC/xynA	XLN (β-1,4-endo-xylanase)	GH10	(Arabino)xylan	51.4419	38.5381	44.99	4598.34	2495.33	3546.83	8346.07	8264.44	8305.25	2911.24	2530.58	2720.91	3062.78	2797.09	2929.94	2784.66	2948.94	2866.8	3301.06	2747.24	3024.15	3102.45	2765.49	2933.97
An03g00960	axhA	AXH (arabinoxylan arabinofuranohydrolase)	GH62	(Arabino)xylan	414.486	327.182	370.834	8112.04	5199.02	6655.53	9515.24	11654	10584.6	5571.19	4613.68	5092.44	6112.04	5745.88	5928.96	5638.45	5476.3	5557.38	5154	5277.52	5215.76	4298.33	4444.43	4371.38
An08g01900	-	BXL (β-1,4-xylosidase)	GH43	(Arabino)xylan	19.1159	17.3063	18.2111	37.567	18.6529	28.11	37.4167	53.4106	45.4137	20.8325	21.3931	21.1128	24.4287	19.2761	21.8524	26.3524	23.1571	24.7548	22.7828	21.0336	21.9082	19.261	18.9512	19.1061
An08g10780	gbgA	BXL (β-1,4-xylosidase)	GH43 - CBM35	(Arabino)xylan	294.286	258.47	276.378	2379.93	2680.98	2530.46	94.0037	102.459	98.2312	4730.43	3426.12	4078.28	5222.73	3996.33	4609.53	5128.28	4362.18	4745.23	4836.49	3744.39	4290.44	2616.28	3133.29	2874.78
An09g00790	-	AXE (acetyl xylan esterase)	CE5	(Arabino)xylan	20.2665	23.2937	21.7801	19.0275	20.4395	19.7335	19.252	18.7216	18.9868	19.7798	17.5907	18.6853	20.9743	17.9536	19.464	23.311	21.0124	22.1617	20.416	18.9081	19.6621	24.0841	19.1268	21.6055
An09g01010	-	AXE (acetyl xylan esterase)	CE5	(Arabino)xylan	32.2814	29.4912	30.8863	23.7998	27.1503	25.475	28.258	25.7916	27.0248	24.4761	24.3416	24.4089	30.2906	26.8861	28.5883	33.5556	31.0585	32.307	31.3003	36.2455	33.7729	31.7251	33.1422	32.4337
An11g00110	-	AXE (acetyl xylan esterase)	CE5	(Arabino)xylan	24.3944	24.1839	24.2891	14.7743	14.801	14.7877	18.044	19.2873	18.6657	16.8526	17.9688	17.4107	18.2274	17.451	17.8392	16.7935	15.8706	16.332	15.9803	16.3411	16.1607	16.4681	17.5274	16.9977
An11g03120	xynD	BXL (β-1,4-xylosidase)	GH43	(Arabino)xylan	41.5342	36.9457	39.2399	78.6487	101.978	90.3135	178.594	202.679	190.637	68.1129	50.0458	59.0794	58.4238	53.8387	56.1313	56.3424	46.6328	51.4876	40.6397	52.7045	46.6721	34.7188	39.6085	37.1636
An12g05010	axeA	AXE (acetyl xylan esterase)	CE1	(Arabino)xylan	15.2112	15.4946	15.3529	51.4127	41.5328	46.4727	5421.94	5984.43	5703.19	828.201	806.221	817.211	790.985	903.936	847.46	721.744	735.302	728.523	674.364	477.257	575.811	148.237	174.999	161.618
An14g02170	-	AXE (acetyl xylan esterase)	CE5	(Arabino)xylan	151.558	199.269	175.413	40.6562	52.8951	46.7756	61.7335	61.6719	61.7027	424.599	126.492	275.546	234.367	125.741	180.054	168.983	102.646	135.815	84.8114	72.9479	78.8796	51.182	46.553	48.8675
An14g05800	aguA	AGU (α-glucuronidase)	GH67	(Arabino)xylan	56.0273	32.9887	44.508	469.454	403.405	436.429	1527.67	1830.31	1678.99	269.859	181.815	225.837	337.408	250.503	293.955	282.047	285.946	283.997	297.183	210.508	253.845	208.051	184.267	196.159
An15g04550	xynA	XLN (β-1,4-endo-xylanase)	GH11	(Arabino)xylan	35.3822	39.124	37.2531	443.006	228.805	335.906	120.932	132.048	126.49	66.5793	43.5511	55.0652	80.195	68.1252	74.1601	65.1394	75.5788	70.3591	37.2933	42.6606	39.9769	20.5125	24.315	22.4138
An17g00300	xarB	BXL/ABF (β-1,4-xylosidase/α-arabinofuranosidase)	GH3	(Arabino)xylan	44.2514	54.9214	49.5864	455.946	342.331	399.139	447.509	828.475	637.992	785.783	473.09	629.436	924.529	812.051	868.29	702.346	645.527	673.936	367.683	585.284	476.484	285.792	370.736	328.264
An01g11660	cbhB	CBH (cellobiohydrolase)	GH7 - CBM1	Cellulose	19.2964	16.8392	18.0678	43.3062	27.9097	35.608	11027.6	11648	11337.8	2539.5	3970	3254.75	2432.04	5281.67	3856.86	2117.69	2425.9	2271.79	782.057	914.777	848.417	139.795	388.36	264.078
An01g11670	eglA	EGL (β-1,4-endo-glucanase)	GH5_5 - CBM1	Cellulose	10.8321	12.5168	11.6745	15.1234	12.269	13.6962	6496.08	7761.26	7128.67	702.949	1077.95	890.449	629.21	1669.67	1149.44	384.697	745.162	564.929	154.72	159.447	157.083	36.1824	51.7271	43.9547
An02g09270	-	CDH (cellobiose dehydrogenase)	AA3_1	Cellulose	22.8461	19.8961	21.3711	21.6661	21.52	21.5931	21.599	17.2631	19.4311	20.5813	21.5143	21.0478	20.1238	19.7583	19.9411	15.9515	21.7294	18.8405	19.1303	19.133	19.1317	20.3685	26.6559	23.5122
An03g03740	bgl4	BGL (β-1,4-glucosidase)	GH1	Cellulose	82.7902	117.28	100.035	110.527	127.719	119.123	3509.44	4103.61	3806.52	785.385	583.287	684.336	806.709	837.74	822.225	674.707	744.058	709.382	405.319	387.715	396.517	315.757	278.555	297.156
An03g05330	-	BGL (β-1,4-glucosidase)	GH3	Cellulose	16.4214	14.684	15.5527	13.5519	15.4925	14.5222	13.2346	11.0183	12.1265	18.3897	17.8365	18.1131	15.7412	16.658	16.1996	19.183	16.5994	17.8912	23.8663	14.3656	19.1159	28.8999	17.7597	23.3298
An04g03170	-	BGL (β-1,4-glucosidase)	GH1	Cellulose	16.1273	17.5781	16.8527	18.3971	22.9236	20.6604	234.014	237.825	235.92	21.4251	16.3433	18.8842	18.1533	15.4167	16.785	17.1624	18.6992	17.9308	16.0549	17.344	16.6995	15.6002	16.2758	15.938
An04g08550	-	LPMO (lytic polysaccharide monooxygenase)	AA9	Cellulose	20.3183	19.8814	20.0998	19.33	23.2578	21.2939	34.6108	34.5255	34.5681	27.8299	23.685	25.7575	22.338	17.91	20.124	23.1713	18.1073	20.6393	19.9814	21.6385	20.81	20.6273	21.205	20.9162
An06g02040	-	BGL (β-1,4-glucosidase)	GH3	Cellulose	20.2548	21.9294	21.0921	21.8636	21.3277	21.5957	18.0355	19.7603	18.8979	18.38	18.5968	18.4884	18.7573	18.8737	18.8155	23.4829	20.373	21.9279	18.3719	17.49	17.931	22.1519	20.2549	21.2034
An07g07630	-	BGL (β-1,4-glucosidase)	GH3	Cellulose	48.0146	35.3207	41.6677	33.8284	32.3442	33.0863	33.9509	38.031	35.9909	40.0669	41.3734	40.7201	44.1317	35.7651	39.9484	40.015	42.7532	41.3841	40.6319	30.9854	35.8087	38.7985	33.3639	36.0812
An07g08950	-	EGL (β-1,4-endo-glucanase)	GH5_5	Cellulose	20.5347	16.1548	18.3447	27.6694	23.361	25.5152	5876.95	6163.28	6020.11	832.601	802.816	817.708	796.565	1382.76	1089.66	453.694	823.693	638.694	406.305	302.945	354.625	91.338	99.4221	95.3801
An07g09330	cbhA	CBH (cellobiohydrolase)	GH7	Cellulose	14.883	14.3629	14.6229	131.161	184.779	157.97	3962.13	5389.12	4675.62	843.05	600.7	721.875	856.178	1293.49	1074.84	1202.23	1455.19	1328.71	1343.08	1094.84	1218.96	657.593	585.473	621.533
An07g09760	-	BGL (β-1,4-glucosidase)	GH3	Cellulose	17.9655	19.375	18.6703	17.293	17.7879	17.5404	16.3354	16.8274	16.5814	19.5339	18.8247	19.1793	17.5109	19.5663	18.5386	17.4215	15.7317	16.5766	18.5214	17.4768	17.9991	21.4625	16.3181	18.8903
An08g01760	-	CBH (cellobiohydrolase)	GH6	Cellulose	19.6948	18.0877	18.8912	22.7168	23.1741	22.9454	2472.11	2633.8	2552.95	60.3805	94.0193	77.1999	60.187	220.799	140.493	43.4699	68.305	55.8874	42.2611	30.7286	36.4948	26.121	26.3789	26.2499
An08g04630	-	ML-EGL (β-1,3/β-1,4-endoglucanase)	GH131	Cellulose	62.9092	46.3455	54.6273	81.6985	90.2653	85.9819	702.824	731.107	716.966	550.208	340.433	445.321	492.264	377.678	434.971	579.13	460.863	519.996	680.124	354.098	517.111	259.261	316.018	287.639
An08g05230	-	LPMO (lytic polysaccharide monooxygenase)	AA9	Cellulose	57.9666	41.0079	49.4873	322.182	399.75	360.966	2524.38	2825.9	2675.14	2311.29	1422.97	1867.13	2132.68	1347.38	1740.03	2366.99	1352.37	1859.68	2106.29	1277.68	1691.99	877.23	961.091	919.161
An08g08240	-	BGL (β-1,4-glucosidase)	GH3	Cellulose	28.9155	34.5112	31.7134	26.1164	27.797	26.9567	23.4902	28.1057	25.798	26.9846	28.3998	27.6922	29.9613	24.4752	27.2182	27.2494	25.9431	26.5962	31.346	23.1328	27.2394	34.1442	31.9851	33.0646
An10g00390	-	CDH (cellobiose dehydrogenase)	AA8 - AA3_1	Cellulose	64.1608	60.3672	62.264	113.083	109.439	111.261	52.4871	51.4503	51.9687	108.906	159.059	133.982	96.4421	84.5087	90.4754	153.496	67.2807	110.388	196.986	90.5678	143.777	75.5929	97.5501	86.5715
An11g00200	bglM	BGL (β-1,4-glucosidase)	GH3	Cellulose	31.0406	30.3462	30.6934	68.2965	72.9976	70.647	3765.31	3685.01	3725.16	30.5078	124.655	77.5814	24.7716	117.921	71.3462	24.4501	39.5964	32.0232	21.7897	28.6222	25.2059	25.6891	23.3776	24.5333
An11g02100	-	BGL (β-1,4-glucosidase)	GH1	Cellulose	34.904	25.1999	30.0519	146.363	219.077	182.72	1584.54	1591.65	1588.09	254.315	193.978	224.146	232.392	324.175	278.283	199.081	198.521	198.801	155.973	110.12	133.047	48.1919	50.5763	49.3841
An11g06080	-	BGL (β-1,4-glucosidase)	GH3	Cellulose	20.2375	20.8952	20.5663	111.493	106.888	109.191	339.185	304.489	321.837	205.104	155.14	180.122	142.551	117.237	129.894	141.081	84.9552	113.018	101.406	67.3148	84.3606	42.0381	48.1262	45.0822
An11g06090	-	BGL (β-1,4-glucosidase)	GH3	Cellulose	13.1128	14.8824	13.9976	16.1047	19.6409	17.8728	15.693	13.9393	14.8162	15.4725	15.1495	15.311	14.0191	15.5432	14.7811	14.699	14.2823	14.4907	15.7989	12.6455	14.2222	15.6881	13.6004	14.6442
An12g02220	-	CBH (cellobiohydrolase)	CBM1 - GH6	Cellulose	18.4743	18.7833	18.6288	19.8016	25.0095	22.4055	10249.2	8424.25	9336.73	42.2101	491.229	266.719	41.5302	579.37	310.45	27.8778	94.8405	61.3591	27.9582	29.6296	28.7939	22.2254	20.3076	21.2665
An12g02540	-	LPMO (lytic polysaccharide monooxygenase)	AA9	Cellulose	19.8661	17.5456	18.7058	18.3801	21.4493	19.9147	18.0303	18.9561	18.4932	18.342	17.3353	17.8386	16.8325	18.2131	17.5228	15.6264	15.9661	15.7963	18.0627	17.9436	18.0032	18.5123	17.2843	17.8983
An12g04610	-	LPMO (lytic polysaccharide monooxygenase)	AA9	Cellulose	40.7524	33.0608	36.9066	32.6861	38.8367	35.7614	2110.65	1793.15	1951.9	34.5502	62.2141	48.3822	39.2099	75.6297	57.4198	35.0318	38.7605	36.8962	34.5809	42.4058	38.4933	43.2498	36.649	39.9494
An14g01770	-	BGL (β-1,4-glucosidase)	GH3	Cellulose	116.635	75.7733	96.2041	83.3399	115.684	99.5119	99.8382	104.039	101.938	203.38	147.97	175.675	149.553	103.316	126.434	134.483	92.8351	113.659	113.796	74.5354	94.1658	83.8498	76.0784	79.9641
An14g02670	-	LPMO (lytic polysaccharide monooxygenase)	AA9 - CBM1	Cellulose	37.8317	35.5509	36.6913	603.706	588.47	596.088	2005.94	1939.84	1972.89	3515.16	1929	2722.08	3117.98	2046.7	2582.34	3247.89	2328.56	2788.22	2659.28	1819.21	2239.25	746.262	974.864	860.563
An15g01890	-	BGL (β-1,4-glucosidase)	GH3	Cellulose	196.299	327.049	261.674	284.333	266.287	275.31	321.783	371.088	346.435	289.787	236.087	262.937	245.607	304.23	274.918	282.237	322.817	302.527	283.749	296.654	290.202	244.313	277.861	261.087
An15g04570	-	LPMO (lytic polysaccharide monooxygenase)	AA9 - CBM1	Cellulose	67.9991	87.4619	77.7305	690.51	418.439	554.475	321.65	441.713	381.681	259.626	125.075	192.35	191.354	170.601	180.977	224.243	203.234	213.738	168.265	144.497	156.381	78.1996	91.4285	84.8141
An15g04800	-	BGL (β-1,4-glucosidase)	GH3	Cellulose	19.2527	16.1777	17.7152	14.214	13.5921	13.903	19.1377	15.0845	17.1111	18.8076	17.956	18.3818	15.8951	17.0539	16.4745	14.8098	16.8669	15.8384	18.9877	15.1268	17.0572	16.6379	13.3819	15.0099
An15g04900	eglB	LPMO (lytic polysaccharide monooxygenase)	AA9 - CBM1	Cellulose	113.585	96.1105	104.848	97.7325	107.869	102.801	100.787	113.454	107.12	96.0027	92.1394	94.071	107.281	75.6305	91.4555	95.7918	82.6581	89.2249	104.874	76.9984	90.936	93.2546	82.5515	87.903
An16g02100	-	EGL (β-1,4-endo-glucanase)	GH5_12	Cellulose	323.663	377.856	350.759	285.683	267.291	276.487	539.403	542.855	541.129	339.639	299.809	319.724	379.937	350.452	365.194	391.089	333.934	362.512	320.212	298.837	309.524	259.386	284.537	271.962
An16g06800	eglB	EGL (β-1,4-endo-glucanase)	GH5_5 - CBM1	Cellulose	616.587	511.119	563.853	4629.88	3784.4	4207.14	432.078	629.874	530.976	5522.18	6211.56	5866.87	6148.76	5519.46	5834.11	7126.24	5298.03	6212.14	7529.14	5098.1	6313.62	4396.76	4297.77	4347.27
An17g00520	-	BGL (β-1,4-glucosidase)	GH3	Cellulose	30.4127	32.9069	31.6598	32.3095	35.3322	33.8208	2017.23	2649.97	2333.6	350.549	491.262	420.905	278.366	431.492	354.929	164.165	247.273	205.719	69.2532	103.321	86.2873	52.7117	46.5472	49.6294
An18g03570	bglA/bgl1	BGL (β-1,4-glucosidase)	GH3	Cellulose	541.683	345.759	443.721	2719.14	5166.75	3942.94	6258.64	6787.3	6522.97	2876.55	2020.67	2448.61	2881.03	2521.58	2701.3	2459.44	1975.84	2217.64	2554.77	1696.96	2125.87	2618.96	1728.81	2173.89
An02g07590	-	-	GH3	Cellulose/hemicellulose	23.5035	19.9661	21.7348	18.5243	20.1272	19.3258	81.6265	99.9664	90.7965	25.8364	22.4856	24.161	24.0983	23.2178	23.6581	27.6948	21.1412	24.418	24.5375	23.4692	24.0034	18.8406	21.372	20.1063
An06g02460	-	-	GH3	Cellulose/hemicellulose	13.4359	12.2736	12.8548	11.606	12.5056	12.0558	10.8339	10.4626	10.6483	11.2026	12.1712	11.6869	12.3584	11.8131	12.0858	12.1327	12.3129	12.2228	11.8853	12.0314	11.9584	11.5747	11.4076	11.4911
An16g09090	-	-	GH3	Cellulose/hemicellulose	27.1561	41.0602	34.1082	36.9962	28.9675	32.9818	68.9425	60.9532	64.9479	39.528	28.794	34.161	39.4413	28.777	34.1092	27.8653	28.2235	28.0444	35.9421	30.7799	33.361	34.5226	26.9236	30.7231
An01g01320	-	AGL (α-1,4-galactosidase)	GH27	Galactomannan	16.0789	13.9853	15.0321	128.636	120.889	124.763	14.3035	12.9058	13.6046	72.6252	29.303	50.9641	116.865	35.8597	76.3621	90.3888	31.9766	61.1827	106.747	41.7481	74.2474	149.349	54.5587	101.954
An01g06630	-	MND (β-1,4-mannosidase)	GH2	Galactomannan	18.8403	17.6033	18.2218	17.6566	24.2095	20.9331	18.4511	17.7527	18.1019	17.1104	20.0785	18.5944	17.9394	18.7849	18.3622	17.9304	20.5207	19.2256	16.2057	17.0658	16.6357	21.2139	15.6359	18.4249
An02g11150	aglB	AGL (α-1,4-galactosidase)	GH27	Galactomannan	211.659	152.596	182.127	558.634	419.341	488.988	914.437	1215.85	1065.14	1323.25	1151.92	1237.58	1741.03	1192.94	1466.98	1699.75	1388.87	1544.31	1708.71	1233.23	1470.97	891.146	945.545	918.345
An04g02700	-	AGL (α-1,4-galactosidase)	GH36	Galactomannan	20.1906	16.2708	18.2307	20.0371	29.1101	24.5736	73.3901	66.9074	70.1487	41.7104	39.7445	40.7275	48.0284	33.3684	40.6984	58.3215	40.6929	49.5072	63.9276	33.0537	48.4907	41.7706	37.6459	39.7083
An05g01320	manA	MAN (β-1,4-endo-mannanase)	GH5	Galactomannan	21.2453	20.7734	21.0093	21.8102	19.5412	20.6757	571.004	806.742	688.873	65.2625	60.7726	63.0175	82.8614	99.5527	91.207	66.4943	75.1947	70.8445	47.9172	50.9742	49.4457	37.3419	36.4928	36.9174
An06g00170	aglA	AGL (α-1,4-galactosidase)	GH27 - CBM13	Galactomannan	33.2469	28.7209	30.9839	79.0603	142.474	110.767	224.666	223.703	224.185	172.788	148.332	160.56	231.469	192.261	211.865	177.872	184.618	181.245	164.066	127.735	145.901	99.8671	106.743	103.305
An09g00270	aglC	AGL (α-1,4-galactosidase)	GH36	Galactomannan	1317.66	1625.6	1471.63	314.474	204.894	259.684	124.439	204.773	164.606	45.3163	43.8495	44.5829	54.6624	43.7113	49.1868	65.9449	54.1929	60.0689	313.008	178.813	245.91	472.337	276.993	374.665
An11g06330	-	AGL (α-1,4-galactosidase)	GH27	Galactomannan	22.6225	24.9945	23.8085	23.3973	21.4277	22.4125	20.6061	21.0123	20.8092	22.3866	21.6635	22.025	23.2153	22.5128	22.864	25.3184	25.1481	25.2333	25.867	22.874	24.3705	26.0865	24.2179	25.1522
An11g06540	mndA	MND (β-1,4-mannosidase)	GH2	Galactomannan	98.0871	81.3341	89.7106	175.21	203.241	189.226	101.859	127.877	114.868	156.386	99.1137	127.75	169.644	109.664	139.654	214.278	108.553	161.416	212.853	179.35	196.101	267.947	213.851	240.899
An12g01850	mndB	MND (β-1,4-mannosidase)	GH2	Galactomannan	97.9634	90.583	94.2732	135.293	200.047	167.67	1321.19	1790.99	1556.09	208.131	149.59	178.861	194.5	173.78	184.14	195.144	138.098	166.621	134.207	85.05	109.629	76.1796	57.118	66.6488
An14g01790	aglD	AGL (α-1,4-galactosidase)	GH27 - CBM35	Galactomannan	35.6369	32.0395	33.8382	1739.5	1620.82	1680.16	281.81	293.885	287.847	1130.11	1096.27	1113.19	1491.53	1239.91	1365.72	1615.62	1155.46	1385.54	1209.47	1189.16	1199.31	595.178	817.505	706.342
An15g07760	-	MAN (β-1,4-endo-mannanase)	GH26	Galactomannan	29.5951	22.5845	26.0898	16.6092	18.4761	17.5426	17.0546	13.4724	15.2635	19.0544	18.4694	18.7619	19.3631	17.6305	18.4968	19.2129	18.602	18.9075	18.3291	18.3356	18.3324	19.8022	21.577	20.6896
An02g02540	-	AE (acetyl esterase)	CE16	Hemicellulose	56.5368	76.6238	66.5803	1007.97	1395.52	1201.74	791.253	786.462	788.858	2697.59	1427.19	2062.39	3410.41	2164.66	2787.54	2374.09	2017.27	2195.68	1229.78	1285.63	1257.7	673.272	675.537	674.404
An07g08940	-	AE (acetyl esterase)	CE16	Hemicellulose	18.3696	20.6193	19.4944	143.445	245.615	194.53	2275.18	2742.57	2508.88	2166.24	1158.87	1662.56	2522.73	1602	2062.36	1806.42	1435.16	1620.79	939.721	849.398	894.56	358.889	272.362	315.625
An06g02420	sucC	SUC (invertase/β-fructofuranosidase)	GH32	Inulin	18.8476	19.6491	19.2483	16.0919	19.1805	17.6362	15.8388	15.3043	15.5716	20.4102	19.285	19.8476	20.7711	18.8372	19.8041	20.6394	15.7139	18.1767	17.477	17.0493	17.2631	18.4941	18.9573	18.7257
An08g11070	sucA/suc1	SUC (invertase/β-fructofuranosidase)	GH32	Inulin	1513.62	1810.12	1661.87	28.1256	24.2507	26.1881	30.4519	28.0575	29.2547	30.0969	27.2692	28.6831	31.321	27.2104	29.2657	28.3814	27.5224	27.9519	39.4531	38.3704	38.9117	196.228	101.532	148.88
An11g03200	inuA/inuB	INU (endo-inulinase)	GH32	Inulin	46.139	58.3799	52.2595	24.1723	21.7408	22.9566	20.0456	17.4589	18.7522	19.2473	22.6343	20.9408	20.416	22.453	21.4345	17.654	19.797	18.7255	18.5689	20.4054	19.4872	26.3272	23.5842	24.9557
An12g08280	inuE/inu1	INX (exo-inulinase)	GH32	Inulin	91.4047	85.1773	88.291	113.694	276.051	194.872	1345.49	1101.87	1223.68	882.053	801.147	841.6	1285.95	1020.51	1153.23	1060.35	879.295	969.822	512.206	549.162	530.684	208.008	256.428	232.218
An15g00320	sucB	SUC (invertase/β-fructofuranosidase)	GH32	Inulin	98.2558	81.4503	89.8531	94.0496	83.559	88.8043	79.0192	79.8335	79.4264	41.0432	42.8398	41.9415	42.7479	44.5641	43.656	44.9483	36.8139	40.8811	54.3496	36.6001	45.4749	56.0298	41.044	48.5369
An01g01260	-	GUS (β-glucuronidase)	GH2	Not annotated	18.9074	15.1231	17.0153	14.2597	17.2179	15.7388	16.827	14.1605	15.4937	17.3262	14.2007	15.7635	13.7759	15.1187	14.4473	14.7072	13.4062	14.0567	15.3365	14.3839	14.8602	13.7567	14.8707	14.3137
An02g00610	-	GUS (β-glucuronidase)	GH2	Not annotated	28.7397	26.9567	27.8482	27.0055	28.0162	27.5109	22.3067	24.5487	23.4277	32.328	23.3551	27.8416	26.5073	26.0976	26.3024	36.386	24.4134	30.3997	26.787	30.544	28.6655	27.1666	31.7342	29.4504
An05g02410	-	GUS (β-glucuronidase)	GH2	Not annotated	41.3379	29.9868	35.6624	66.6573	84.1867	75.422	210.824	243.503	227.164	177.549	125.657	151.603	242.11	147.822	194.966	252.409	162.136	207.272	190.732	143.571	167.152	128.455	118.653	123.554
An01g01340	ughA	UGH (unsaturated glucuronyl hydrolase)	GH88	Pectin	16.2757	12.994	14.6348	12.8543	12.3605	12.6074	15.8769	12.7457	14.3113	13.5349	12.3462	12.9405	14.4308	15.0838	14.7573	14.5181	13.1133	13.8157	13.4901	13.9816	13.7358	14.8293	18.7316	16.7804
An01g06620	-	RHA (α-rhamnosidase)	GH78	Pectin	54.3148	54.8554	54.5851	81.6624	76.5038	79.0831	145.808	169.651	157.729	131.237	111.859	121.548	83.2252	128.243	105.734	88.1963	134.325	111.261	98.7992	90.5414	94.6703	62.137	66.9753	64.5561
An01g10350	lacB	LAC (β-1,4-galactosidase)	GH35	Pectin	48.2095	64.4954	56.3525	537.643	595.138	566.39	42.1863	27.1114	34.6489	253.855	186.716	220.285	239.018	183.952	211.485	210.596	168.562	189.579	468.991	291.686	380.338	586.508	598.305	592.406
An01g11520	pgaI	PGA (endo-polygalacturonase)	GH28	Pectin	20.5934	18.4208	19.5071	387.046	344.37	365.708	45.1112	48.5455	46.8283	1071.31	813.845	942.575	1131.83	1140.59	1136.21	1204.42	1055.41	1129.91	1523.98	931.947	1227.96	711.827	721.932	716.879
An01g12150	lacA	LAC (β-1,4-galactosidase)	GH35	Pectin	491.406	424.354	457.88	6141.32	7437.33	6789.32	2126.37	2270.87	2198.62	6964.51	5946.37	6455.44	6558.81	5495.96	6027.38	6417.95	4566.83	5492.39	6296.2	4567.47	5431.84	4454.88	4498.86	4476.87
An01g14650	rgxA	RGX (exo-rhamnogalacturonase)	GH28	Pectin	35.0235	30.6923	32.8579	34.8109	46.0278	40.4193	99.5408	95.8886	97.7147	82.8213	54.6586	68.7399	71.8686	64.6732	68.2709	60.1413	99.5356	79.8385	36.7697	57.6533	47.2115	25.9869	41.3226	33.6547
An01g14670	pgaE	PGA (endo-polygalacturonase)	GH28	Pectin	18.484	14.6398	16.5619	38.5724	45.9509	42.2617	49.0385	60.2307	54.6346	1871.08	1377.82	1624.45	2458.8	2356.82	2407.81	1864.63	2081.09	1972.86	1424.28	1442.53	1433.41	432.252	717.386	574.819
An02g01400	abnB	ABN (endo-arabinanase)	GH43	Pectin	45.8304	42.9666	44.3985	36.5941	40.4168	38.5055	49.0024	45.272	47.1372	57.8155	35.5263	46.6709	58.5644	49.6238	54.0941	53.8524	49.2918	51.5721	52.3126	35.5322	43.9224	38.7027	32.7121	35.7074
An02g04900	pgaB	PGA (endo-polygalacturonase)	GH28	Pectin	46.8143	32.719	39.7666	243.031	255.75	249.391	129.291	112.149	120.72	382.543	389.695	386.119	368.962	401.523	385.242	392.318	475.995	434.157	626.039	430.872	528.455	739.467	634.989	687.228
An02g10550	abnC	ABN (endo-arabinanase)	GH43	Pectin	205.202	198.618	201.91	571.729	654.935	613.332	2805.88	2519.13	2662.51	1020.65	1064.76	1042.71	879.563	998.952	939.257	807.779	796.658	802.218	630.334	561.538	595.936	218.246	292.79	255.518
An02g12450	pgxC	PGX (exo-polygalacturonase)	GH28	Pectin	31.1841	44.3503	37.7672	674.978	702.843	688.91	48.9015	68.6949	58.7982	549.126	383.372	466.249	709.408	543.687	626.548	593.752	597.225	595.489	723.098	472.409	597.753	617.223	439.779	528.501
An03g00190	pelB	PEL (pectin lyase)	PL1_4	Pectin	36.7263	42.107	39.4166	77.8051	61.1908	69.498	24.3522	24.7616	24.5569	33.4235	25.2215	29.3225	37.3299	30.7434	34.0367	36.1207	41.9906	39.0556	35.971	35.0567	35.5138	64.5716	53.2385	58.9051
An03g01050	-	GLN (exo 1,6 galactanase)	GH5_16	Pectin	575.019	673.626	624.323	10882.8	9137.21	10010	1172.41	933.188	1052.8	3619.4	2494.17	3056.78	3986.94	3102	3544.47	3826.15	3255.36	3540.76	3632.23	3536.55	3584.39	3206.21	2689.49	2947.85
An03g02080	rgxB	RGX (exo-rhamnogalacturonase)	GH28	Pectin	11.138	11.5189	11.3284	11.8485	12.6105	12.2295	66.4516	63.5194	64.9855	406.088	200.438	303.263	436.92	346.186	391.553	238.366	278.566	258.466	41.4066	108.946	75.1762	12.0209	18.6049	15.3129
An03g06310	pmeA	PME (pectin methyl esterase)	CE8	Pectin	32.565	31.0092	31.7871	198.74	128.387	163.563	30.3196	24.8781	27.5989	385.902	460.602	423.252	611.777	974.969	793.373	712.405	1070.65	891.527	1024.74	1079.68	1052.21	2713.53	2069.42	2391.48
An03g06740	pgxB	PGX (exo-polygalacturonase)	GH28	Pectin	26.6759	50.7332	38.7045	208.259	625.028	416.643	429.36	570.49	499.925	2293.79	795.299	1544.55	2039.06	2114.16	2076.61	1081.29	1867.64	1474.46	262.892	837.964	550.428	84.7241	154.754	119.739
An04g09070	-	RHA (α-rhamnosidase)	GH78	Pectin	42.6529	31.8639	37.2584	33.3691	35.1137	34.2414	60.3806	56.47	58.4253	56.7194	40.1854	48.4524	52.6637	42.6411	47.6524	48.6631	33.751	41.207	40.0676	33.3242	36.6959	29.4036	31.4854	30.4445
An04g09360	rgaeB	RGAE (rhamnogalacturonan acetyl esterase)	CE12	Pectin	26.5065	27.7954	27.151	47.8005	75.2187	61.5096	222.583	231.268	226.926	373.203	228.488	300.846	436.448	461.3	448.874	275.036	418.237	346.637	132.068	204.29	168.179	37.9423	51.3142	44.6282
An04g09690	pmeB	PME (pectin methyl esterase)	CE8	Pectin	27.1872	24.3648	25.776	401.692	303.967	352.829	128.099	194.959	161.529	826.716	684.284	755.5	795.087	813.581	804.334	753.868	717.874	735.871	598.072	492.411	545.241	205.526	261.239	233.383
An04g09700	xghA	XGH (xylogalacturonase)	GH28	Pectin	28.4467	26.5348	27.4907	522.67	543.967	533.318	290.35	447.573	368.962	1330.95	1009.53	1170.24	1402.76	1454.31	1428.53	1320.48	1147.78	1234.13	1186.82	1201.2	1194.01	489.496	711.073	600.285
An05g02440	pgaC	PGA (endo-polygalacturonase)	GH28	Pectin	26.9447	18.8583	22.9015	87.4691	123.075	105.272	240.977	230.667	235.822	2961.69	1574.85	2268.27	2394.43	2462.79	2428.61	1383.57	1942.76	1663.16	922.236	1046.46	984.349	188.004	322.151	255.078
An06g00290	lacC	LAC (β-1,4-galactosidase)	GH35	Pectin	75.0531	99.0932	87.0732	653.828	1091.45	872.641	163.763	156.759	160.261	1421.8	840.159	1130.98	1466.99	1106.45	1286.72	1165.94	1048.84	1107.39	920.614	773.53	847.072	391.304	441.129	416.216
An06g02060	-	EXG (exo-1,3-galactanase)	GH5_23	Pectin	17.5637	15.1307	16.3472	14.8469	18.1139	16.4804	15.7375	14.7004	15.219	14.702	18.6505	16.6763	17.6132	14.2717	15.9424	18.0126	15.077	16.5448	16.1521	18.8926	17.5224	16.5582	16.6436	16.6009
An06g02070	rhgC	RHG (endo-rhamnogalacturonase)	GH28	Pectin	23.9156	17.3968	20.6562	20.0202	19.8519	19.936	29.1353	21.3528	25.2441	23.1956	26.0053	24.6005	24.269	20.6296	22.4493	28.4485	20.4094	24.4289	27.1798	26.6312	26.9055	29.1797	31.6209	30.4003
An07g00240	-	RHA (α-rhamnosidase)	GH78	Pectin	16.0051	16.0728	16.039	13.7065	13.8907	13.7986	13.9352	12.0145	12.9749	13.8197	13.6441	13.7319	14.2782	14.2163	14.2473	13.5226	12.3168	12.9197	12.8168	13.1838	13.0003	14.4664	15.7688	15.1176
An07g01000	rhgF	RHG (endo-rhamnogalacturonase)	GH28	Pectin	19.5293	15.8867	17.708	16.3948	16.4989	16.4468	15.3103	15.3757	15.343	15.7923	16.0777	15.935	17.1263	16.6947	16.9105	15.8282	16.6892	16.2587	20.4592	17.638	19.0486	18.1414	17.025	17.5832
An07g04420	lacD	LAC (β-1,4-galactosidase)	GH35	Pectin	22.4851	18.3041	20.3946	19.1967	17.6056	18.4011	20.629	18.7239	19.6765	20.0838	19.3744	19.7291	21.1867	23.4155	22.3011	19.9702	19.67	19.8201	14.3486	19.7238	17.0362	22.3384	22.4806	22.4095
An07g04930	-	ABN (endo-arabinanase)	GH43	Pectin	28.4819	30.8751	29.6785	32.1477	33.1506	32.6491	36.855	30.3675	33.6113	45.3023	41.2292	43.2657	29.6578	38.0009	33.8294	39.8365	39.1253	39.4809	35.3651	33.7838	34.5744	35.8972	30.7402	33.3187
An08g01100	-	EXG (exo 1,3 galactanase)	GH5_23	Pectin	126.149	122.513	124.331	183.644	179.923	181.783	200.058	196.57	198.314	230.824	193.104	211.964	207.66	157.843	182.752	201.703	165.397	183.55	197.105	151.594	174.349	129.671	161.098	145.384
An08g09140	-	RHA (α-rhamnosidase)	GH78	Pectin	13.9619	15.4344	14.6982	15.2845	14.1132	14.6988	17.2814	15.3697	16.3256	14.8158	14.807	14.8114	16.9184	16.4422	16.6803	16.3229	15.1145	15.7187	16.5476	15.2773	15.9125	19.1159	15.6921	17.404
An09g01190	abnA	ABN (endo-arabinanase)	GH43	Pectin	121.333	264.917	193.125	1022.33	1458.93	1240.63	237.943	225.438	231.691	434.32	246.831	340.576	271.873	299.626	285.75	149.148	239.995	194.571	263.508	243.629	253.569	118.906	134.876	126.891
An09g02160	rgaeA	RGAE (rhamnogalacturonan acetyl esterase)	CE12	Pectin	15.1483	17.0275	16.0879	22.9312	28.8674	25.8993	82.8355	76.6351	79.7353	160.438	102.095	131.266	134.493	132.233	133.363	67.0699	121.592	94.3311	27.5826	30.1434	28.863	16.6181	17.6329	17.1255
An09g03260	pgaD	PGA (endo-polygalacturonase)	GH28	Pectin	17.1102	13.6914	15.4008	613.463	560.663	587.063	51.2274	50.4207	50.824	1573.61	1248.55	1411.08	1838.79	1566.16	1702.47	2155.41	1728.3	1941.86	2649.53	1311.4	1980.47	1106.61	1095.17	1100.89
An10g00290	-	RHA (α-rhamnosidase)	GH78	Pectin	17.3955	15.6848	16.5401	16.9905	17.5332	17.2618	20.7472	17.8443	19.2957	14.6892	13.8755	14.2824	13.5979	13.6859	13.6419	16.2444	13.9335	15.0889	17.5566	14.6637	16.1102	15.0819	14.1355	14.6087
An10g00870	plyA	PLY (pectate lyase)	PL1_7	Pectin	23.5229	22.9934	23.2581	21.2961	22.0092	21.6526	17.3868	16.347	16.8669	18.7723	21.5564	20.1644	19.5752	19.3805	19.4779	16.9409	18.3571	17.649	19.6611	18.2426	18.9519	17.8464	16.6006	17.2235
An11g00390	-	RGL (rhamnogalacturonan lyase)	PL4_3	Pectin	38.016	29.443	33.7295	40.7584	56.8253	48.7919	92.101	92.9795	92.5403	117.579	93.2086	105.394	111.21	114.429	112.819	90.6028	92.4136	91.5082	54.7006	65.4458	60.0732	35.7091	42.6816	39.1954
An11g04030	pelC	PEL (pectin lyase)	PL1_4	Pectin	29.4844	23.921	26.7027	14.199	14.2226	14.2108	12.6878	12.2115	12.4496	13.794	13.0903	13.4421	13.9955	14.9824	14.489	14.6939	14.2768	14.4853	13.1265	12.8568	12.9917	17.8703	14.2292	16.0497
An11g04040	pgxA	PGX (exo-polygalacturonase)	GH28	Pectin	18.5366	18.1755	18.356	32.5663	30.3008	31.4336	21.5657	19.8905	20.7281	93.8466	61.3342	77.5904	82.8203	81.9926	82.4065	65.5262	55.6918	60.609	34.2994	39.0559	36.6776	22.268	27.3653	24.8166
An11g06320	rhgD	RHG (endo-rhamnogalacturonase)	GH28	Pectin	14.3278	11.0728	12.7003	12.6059	13.1348	12.8703	12.4895	12.2372	12.3634	13.7831	15.2089	14.496	12.2771	15.4964	13.8867	11.9371	13.2794	12.6082	15.5575	12.0485	13.803	12.6778	14.5947	13.6363
An11g07660	exgD	EXG (exo-1,3-galactanase)	GH5_9	Pectin	141.127	163.161	152.144	148.325	158.939	153.632	89.43	118.651	104.041	149.608	179.032	164.32	140.054	166.364	153.209	169.989	162.911	166.45	188.784	184.051	186.418	197.169	206.776	201.973
An11g08700	rhgE	RHG (endo-rhamnogalacturonase)	GH28	Pectin	27.8461	24.2444	26.0452	28.5482	28.5603	28.5543	27.1466	19.8508	23.4987	26.4049	25.8593	26.1321	27.2653	27.9327	27.599	25.1588	22.7173	23.9381	26.991	24.03	25.5105	24.8046	25.1012	24.9529
An12g00950	rhgA	RHG (endo-rhamnogalacturonase)	GH28	Pectin	21.7128	25.5893	23.6511	30.0018	19.8569	24.9293	45.8053	63.0817	54.4435	426.139	248.259	337.199	384.761	390.214	387.488	421.345	400.44	410.892	379.418	287.348	333.383	400.96	315.332	358.146
An12g05700	-	RHA (α-rhamnosidase)	GH78	Pectin	18.3806	15.3664	16.8735	17.8502	25.8955	21.8728	62.2739	59.6686	60.9713	19.0836	16.5476	17.8156	18.5651	22.1252	20.3451	16.2675	17.045	16.6562	17.1073	16.5327	16.82	18.0638	19.5336	18.7987
An12g07500	pgaX	PGX (exo-polygalacturonase)	GH28	Pectin	21.7321	37.4823	29.6072	970.043	1706.01	1338.03	205.771	255.888	230.83	1036.2	955.421	995.809	1240.2	1728.39	1484.3	1058.41	1750.49	1404.45	886.866	1165.19	1026.03	637.616	698.448	668.032
An14g01130	rglA	RGL (rhamnogalacturonan lyase)	PL4_1	Pectin	18.3058	15.7174	17.0116	20.6868	16.7648	18.7258	181.263	143.786	162.525	66.5896	66.1716	66.3806	61.8487	131.202	96.5255	40.8915	76.074	58.4827	20.8846	32.1701	26.5274	18.707	18.9203	18.8137
An14g02920	urhgA	URH (unsaturated rhamnogalacturonyl hydrolase)	GH105	Pectin	21.4154	22.3331	21.8743	32.1747	43.2004	37.6875	229.557	244.927	237.242	77.6053	33.6748	55.64	84.2476	51.5652	67.9064	75.5807	53.5704	64.5755	43.9616	40.5513	42.2565	36.0401	36.5986	36.3194
An14g04200	rhgB	RHG (endo-rhamnogalacturonase)	GH28	Pectin	6691.3	7444.97	7068.13	6225.19	5069.25	5647.22	5990.65	6761.38	6376.01	6225.06	5858.74	6041.9	6599.75	6668.75	6634.25	6950.47	6521.63	6736.05	6167.64	7075.88	6621.76	7364.97	7297.54	7331.26
An14g04370	pelA	PEL (pectin lyase)	PL1_4	Pectin	105.258	133.232	119.245	1994.47	1781.71	1888.09	315.763	347.774	331.769	1377.51	1628.98	1503.24	1648.64	2179.86	1914.25	1544.22	1850.04	1697.13	1516.52	1456.15	1486.34	1635.17	1553.92	1594.54
An14g05340	urhgB	URH (unsaturated rhamnogalacturonyl hydrolase)	GH105	Pectin	13.9332	11.3629	12.6481	11.8935	12.4052	12.1494	25.7762	20.0785	22.9273	12.9176	12.0182	12.4679	11.4237	14.2395	12.8316	12.946	11.5767	12.2614	12.8149	11.8862	12.3505	12.6374	13.9379	13.2876
An14g05820	lacE	LAC (β-1,4-galactosidase)	GH35	Pectin	23.519	19.5771	21.548	28.6958	32.7948	30.7453	90.3933	98.7122	94.5528	140.721	50.0454	95.3832	125.729	62.3203	94.0248	110.682	61.3022	85.9922	62.1893	44.2345	53.2119	29.1294	33.9734	31.5514
An15g03550	-	ABN (endo-arabinanase)	GH43	Pectin	25.0289	19.385	22.2069	20.5825	22.5158	21.5491	22.9871	16.7115	19.8493	16.0067	20.4876	18.2472	19.4475	16.2198	17.8336	21.7413	20.1833	20.9623	17.6804	17.9841	17.8323	19.5824	23.6691	21.6258
An15g04530	-	RHA (α-rhamnosidase)	GH78	Pectin	15.2252	12.7604	13.9928	13.6067	13.1278	13.3672	13.1002	12.3176	12.7089	14.9065	14.4275	14.667	14.6111	12.4524	13.5318	14.6882	12.1807	13.4345	12.9287	13.8999	13.4143	16.9697	13.8394	15.4046
An15g05370	pgaII	PGA (endo-polygalacturonase)	GH28	Pectin	16.1016	14.3933	15.2475	356.525	193.619	275.072	816.562	851.628	834.095	2109.2	2038.14	2073.67	3445.8	4895.26	4170.53	3861.21	4579.02	4220.11	3574.6	5191.93	4383.26	8807.17	7981.53	8394.35
An15g07160	pelF	PEL (pectin lyase)	PL1_4	Pectin	102.498	89.4581	95.9779	179.04	190.531	184.786	150.957	163.635	157.296	214.046	185.903	199.974	190.559	178.201	184.38	217.614	143.815	180.715	156.51	128.497	142.504	108.588	85.8671	97.2278
An16g02730	abnD	ABN (endo-arabinanase)	GH43	Pectin	28.5924	35.6266	32.1095	48.2115	55.9475	52.0795	35.5845	37.1905	36.3875	332.592	324.97	328.781	385.385	296.025	340.705	454.83	268.727	361.778	300.412	242.146	271.279	269.188	267.574	268.381
An16g06990	pgaA	PGA (endo-polygalacturonase)	GH28	Pectin	20.7089	16.2329	18.4709	29.3922	32.4488	30.9205	23.1644	17.2328	20.1986	84.6647	178.417	131.541	117.791	293.375	205.583	237.107	291.836	264.472	511.852	388.317	450.084	1646.88	1089.93	1368.4
An18g04100	-	EXG (exo-1,3-galactanase)	GH5_9	Pectin	45.8868	37.7151	41.8009	189.765	295.468	242.617	1326.37	1297.2	1311.78	72.5353	70.1879	71.3616	71.1285	96.2905	83.7095	89.9795	98.6468	94.3132	58.8879	72.7045	65.7962	36.5142	59.4884	48.0013
An18g04800	-	RHA (α-rhamnosidase)	GH78	Pectin	37.2995	36.8554	37.0774	50.4791	50.1765	50.3278	30.6716	27.1523	28.912	31.1228	33.7513	32.437	30.1997	27.8353	29.0175	31.1593	32.7588	31.959	32.5201	36.369	34.4445	39.4487	41.4507	40.4497
An18g04810	rgxC	RGX (exo-rhamnogalacturonase)	GH28	Pectin	27.2804	32.9527	30.1166	1121.57	1463.99	1292.78	367.3	570.834	469.067	2078.07	1297.75	1687.91	2361.25	1937.15	2149.2	2057.88	2017.29	2037.58	1293.66	1376.78	1335.22	731.167	748.175	739.671
An18g05940	galA	GAL (β-1,4-endo-galactanase)	GH53	Pectin	33.7094	24.3778	29.0436	686.813	936.791	811.802	57.5031	63.0491	60.2761	1182.81	1038.56	1110.68	1338.67	1193.81	1266.24	904.674	1070.41	987.544	547.811	706.727	627.269	352.404	491.69	422.047
An19g00270	pelD	PEL (pectin lyase)	PL1_4	Pectin	15.3625	12.1783	13.7704	155.536	49.6244	102.58	12.3707	13.6517	13.0112	15.4186	18.6888	17.0537	18.8535	18.9846	18.919	21.4359	17.0614	19.2487	52.4588	30.4445	41.4516	92.2354	60.3034	76.2694
An01g00330	abfA	ABF (α-arabinofuranosidase)	GH51	Pectin/Xylan	313.785	119.76	216.773	3517.32	3802.33	3659.83	14.2544	15.2887	14.7716	306.916	330.287	318.601	313.319	380.471	346.895	397.919	446.125	422.022	908.27	697.749	803.009	933.128	853.376	893.252
An04g02780	-	FAE (feruloyl esterase)	esterase	Pectin/Xylan	26.7151	22.8082	24.7616	27.2187	27.7945	27.5066	23.1844	22.8621	23.0233	24.9349	27.0013	25.9681	27.1846	30.4139	28.7992	25.2501	26.3869	25.8185	27.0753	33.0664	30.0708	25.3486	26.629	25.9888
An08g01710	abfC	ABF (α-arabinofuranosidase)	GH51	Pectin/Xylan	147.119	248.754	197.937	2233.06	3393.12	2813.09	420.208	443.853	432.03	3229.65	2435.34	2832.49	3604.1	3035.73	3319.92	3178.93	3025.75	3102.34	2116.76	2358.6	2237.68	896.803	1290.8	1093.8
An09g00120	faeA	FAE (feruloyl esterase)	esterase	Pectin/Xylan	29.545	26.9857	28.2653	2855.98	1095.28	1975.63	6145.45	7385.14	6765.29	340.754	251.054	295.904	293.804	420.704	357.254	411.668	594.11	502.889	479.334	484.116	481.725	270.411	274.45	272.431
An09g00880	abfD	ABF (α-arabinofuranosidase)	GH51	Pectin/Xylan	21.252	20.1446	20.6983	22.3521	20.1501	21.2511	17.3431	17.3122	17.3276	18.6611	18.7337	18.6974	18.1317	16.6024	17.367	21.1235	18.3238	19.7236	20.0495	15.6753	17.8624	20.9989	21.6339	21.3164
An09g05350	-	FAE (feruloyl esterase)	esterase	Pectin/Xylan	56.6226	53.7007	55.1617	172.594	140.201	156.397	53.0082	44.7024	48.8553	100.521	127.207	113.864	145.776	98.4731	122.125	207.895	96.5689	152.232	161.771	101.306	131.539	88.4344	86.0327	87.2335
An12g02550	faeC	FAE (feruloyl esterase)	CE1	Pectin/Xylan	12.2223	14.0833	13.1528	17.1581	14.6548	15.9064	410.258	467.602	438.93	13.1735	12.916	13.0447	14.2183	13.1977	13.708	13.6795	14.1222	13.9009	13.6953	11.7537	12.7245	15.7037	14.508	15.1059
An12g10390	faeB	FAE (feruloyl esterase)	esterase	Pectin/Xylan	37.8122	32.1658	34.989	49.6899	74.3317	62.0108	44.5687	53.8309	49.1998	36.4195	43.2596	39.8395	32.9341	36.7831	34.8586	33.1166	39.5877	36.3522	48.9479	36.7275	42.8377	39.9483	41.6159	40.7821
An15g02300	abfB	ABF (α-arabinofuranosidase)	GH54 - CBM42	Pectin/Xylan	816.809	824.653	820.731	6634.95	6956.86	6795.91	591.212	569.552	580.382	5162.45	4561.36	4861.91	5721.96	4579.26	5150.61	4538.44	4286.87	4412.65	4953.96	4016.99	4485.48	4282.97	4013.75	4148.36
An01g10930	agdB	AGD (α-glucosidase)	GH31	Starch	344.635	342.459	343.547	496.007	629.6	562.803	2094.02	1851.8	1972.91	468.16	568.078	518.119	469.693	601.605	535.649	556.12	534.75	545.435	1009.6	633.41	821.507	888.595	836.821	862.708
An01g13610	amyD	AMY (α-amylase)	GH13_5	Starch	50.767	47.2501	49.0085	73.4217	80.9444	77.183	56.0359	53.2726	54.6542	82.7707	90.5081	86.6394	76.0478	134.034	105.041	71.8322	141.774	106.803	80.377	80.3346	80.3558	59.0472	76.3594	67.7033
An02g13240	agdC	AGD (α-glucosidase)	GH13_40	Starch	46.2682	46.7725	46.5204	47.8796	41.4711	44.6753	150.247	156.348	153.298	196.544	96.9168	146.731	200.105	125.063	162.584	191.528	151.189	171.358	116.295	118.812	117.553	84.98	69.4845	77.2323
An03g06550	glaA	GLA (glucoamylase)	GH15 - CBM20	Starch	3913.19	3171.34	3542.27	9056.77	12027.2	10542	7296.86	7728.11	7512.49	9834.93	9970.98	9902.96	11164.5	10636.6	10900.5	13003.6	11811.6	12407.6	16097	12309.4	14203.2	12780.3	13397.5	13088.9
An04g06920	agdA	AGD (α-glucosidase)	GH31	Starch	918.309	795.312	856.811	1767.32	1619.52	1693.42	577.53	765.057	671.294	622.264	364.091	493.177	756.399	572.85	664.625	1125.12	817.706	971.412	3148.77	1514.43	2331.6	2899.06	2486.59	2692.83
An04g06930	amyC	AMY (α-amylase)	GH13_1	Starch	83.5333	85.0869	84.3101	159.142	251.802	205.472	905.571	867.885	886.728	222.645	194.076	208.36	245.158	274.235	259.697	325.182	338.072	331.627	284.104	296.436	290.27	153.159	235.751	194.455
An07g00350	agdG	AGD (α-glucosidase)	GH31	Starch	24.8128	18.3272	21.57	22.3951	19.4245	20.9098	21.7531	19.5623	20.6577	20.0094	19.2552	19.6323	23.1521	17.8914	20.5218	18.0906	16.4109	17.2508	19.5745	21.9437	20.7591	18.7243	21.1775	19.9509
An09g03100	amyA	AMY (α-amylase)	GH13_1	Starch	890.703	908.1	899.402	951.401	975.749	963.575	726.964	855.134	791.049	469.616	369.96	419.788	290.38	339.836	315.108	258.259	259.146	258.702	229.351	207.575	218.463	94.2338	131.769	113.001
An09g03110	amyE	AMY (α-amylase)	GH13_5	Starch	24.1564	21.8687	23.0126	20.2267	33.371	26.7988	16.2607	14.9595	15.6101	17.2531	13.6201	15.4366	17.6654	17.5529	17.6092	18.7285	17.2563	17.9924	18.8422	22.6401	20.7412	20.0865	36.0031	28.0448
An09g05880	agdE	AGD (α-glucosidase)	GH31	Starch	694.209	753.106	723.657	395.928	474.432	435.18	760.555	736.04	748.298	414.467	342.427	378.447	371.328	394.404	382.866	441.077	332.433	386.755	504.486	344.603	424.544	645.242	549.813	597.528
An11g03340	aamA	AMY (α-amylase)	GH13_1 - CBM20	Starch	108.226	69.6013	88.9137	823.995	617.776	720.885	326.238	416.258	371.248	311.893	327.379	319.636	747.743	682.033	714.888	1098.98	1005.53	1052.26	1687.29	1285.88	1486.59	1234.11	1467.49	1350.8
An12g03070	glaB	GLA (glucoamylase)	GH15	Starch	14.3165	12.98	13.6482	15.6978	16.2819	15.9899	12.809	12.1182	12.4636	13.0897	12.1249	12.6073	12.2034	13.4923	12.8478	11.5262	11.0387	11.2824	11.7477	12.5533	12.1505	12.0324	13.1474	12.5899
An13g03710	agdD	AGD (α-glucosidase)	GH13_40	Starch	18.1014	19.3148	18.7081	19.4639	23.4285	21.4462	21.2488	18.0395	19.6441	33.9686	32.8865	33.4276	37.147	27.8331	32.49	33.9294	31.2588	32.5941	30.0842	24.541	27.3126	23.9107	23.2298	23.5702
An18g05620	agdF	AGD (α-glucosidase)	GH31	Starch	35.1502	30.0552	32.6027	39.5423	39.1234	39.3329	30.2839	30.1785	30.2312	22.0051	20.8747	21.4399	22.8017	24.9461	23.8739	21.8803	21.053	21.4666	18.6463	26.2451	22.4457	29.8381	25.0138	27.426
An01g01870	eglC	XG-EGL (xyloglucanase)	GH74 - CBM1	Xyloglucan	21.6894	22.4156	22.0525	255.727	227.483	241.605	2425.87	2635.53	2530.7	1715.25	1177.22	1446.23	1650.65	1213.38	1432.01	1856.48	1072.4	1464.44	1344.38	806.131	1075.25	213.551	400.07	306.81
An01g03340	xegA	XG-EGL (xyloglucanase)	GH12	Xyloglucan	120.839	73.6806	97.2599	1050.54	532.109	791.325	2646.51	2607.98	2627.24	5739.03	4149.97	4944.5	5872.64	6105.48	5989.06	4949.43	5778.33	5363.88	4472.66	4580.97	4526.82	3245.91	3404.63	3325.27
An01g04880	axlB	AXL (α-xylosidase)	GH31	Xyloglucan	46.4888	53.4317	49.9603	113.756	140.478	127.117	1477.46	1895.11	1686.29	500.12	325.382	412.751	558.314	454.522	506.418	408.442	429.453	418.948	207.721	223.003	215.362	80.4232	90.7425	85.5829
An03g05380	-	XG-EGL (xyloglucanase)	GH12	Xyloglucan	44.7264	53.1005	48.9134	35.639	24.8131	30.2261	52.5522	51.1979	51.875	41.2013	37.2056	39.2034	45.184	42.5976	43.8908	40.8138	49.7634	45.2886	54.1146	58.335	56.2248	74.6078	68.7183	71.6631
An03g05530	-	XG-EGL (xyloglucanase)	GH12	Xyloglucan	217.981	194.475	206.228	143.527	152.992	148.26	161.5	168.039	164.77	488.745	905.936	697.34	600.599	833.052	716.826	718.775	1070.44	894.609	789.323	1267.7	1028.51	616.876	1209.19	913.035
An09g03300	axlA/xylS	AXL (α-xylosidase)	GH31	Xyloglucan	2415.48	1743.98	2079.73	10035.4	8919.44	9477.4	2754.95	3256.09	3005.52	6813.69	5995.12	6404.4	8172.48	7292.53	7732.5	8332.11	7649.78	7990.95	9406.7	8213.86	8810.28	8488.99	8052.45	8270.72
An13g02110	-	AFC (α-L-fucosidase)	GH29	Xyloglucan	12.778	15.9477	14.3629	14.8055	13.6556	14.2305	13.642	14.5624	14.1022	12.8179	11.4771	12.1475	13.229	13.8033	13.5162	13.9278	15.5343	14.731	16.2495	16.7383	16.4939	16.4584	16.3331	16.3957
An14g02760	eglA	XG-EGL (xyloglucanase)	GH12	Xyloglucan	83.8527	59.6427	71.7477	311.161	115.247	213.204	3332.06	2990.16	3161.11	512.405	804.383	658.394	649.751	1188.74	919.244	1303.56	1462.35	1382.95	1288.49	1339.35	1313.92	667.859	929.793	798.826
An16g00540	-	AFC (α-L-fucosidase)	GH95	Xyloglucan	19.9413	23.0126	21.4769	257.877	162.073	209.975	110.298	109.582	109.94	107.013	115.853	111.433	184.903	118.325	151.614	171.88	113.796	142.838	137.746	95.4144	116.58	59.7889	64.7103	62.2496
An16g02760	afcA	AFC (α-L-fucosidase)	GH95	Xyloglucan	45.1773	33.2577	39.2175	459.732	505.193	482.463	522.135	512.845	517.49	1427.06	821.858	1124.46	1357.42	1123.85	1240.64	1192.14	869.908	1031.02	878.766	684.827	781.797	319.289	399.683	359.486
An07g03100	-	-	CE1	Not annotated	132.957	169.946	151.452	81.0938	139.634	110.364	202.104	166.817	184.46	490.851	301.57	396.211	650.634	426.784	538.709	577.225	464.623	520.924	289.264	337.586	313.425	219.345	231.915	225.63

## Sheet: Data S2
Data S2. Gene expression values of A. niger transcription factor genes when grown in 1% sugar beet pulp (SBP) liquid or solid cultures. Gene expresison values < 20 are considered low, and are indicated by red color.
Gene ID	Description	Gene name	SBP.2h.1	SBP.2h	SBP 2h average	SBP.8h	SBP.8h.1	SBP 8h average	SBP.24h.1	SBP.24h	SBP 24h average	SBP_Ring1	SBP_Ring1.1	SBP ring1 average	SBP_Ring2	SBP_Ring2.1	SBP ring2 average	SBP_Ring3	SBP_Ring3.1	SBP ring3 average	SBP_Ring4	SBP_Ring4.1	SBP ring4 average	SBP_Ring5	SBP_Ring5.1	SBP ring5 average
An02g03830	carbon catabolite repressor	creA	184.383	131.193	157.788	107.478	149.103	128.29	51.7759	59.7026	55.7392	258.637	268.676	263.657	211.711	179.18	195.446	196.674	145.832	171.253	187.877	127.077	157.477	111.421	83.3969	97.4092
An04g00780	D-galacturonic acid-responsive regulator	gaaR	24.6635	26.8819	25.7727	26.7826	31.0514	28.917	45.3627	53.042	49.2023	34.7816	25.2945	30.038	30.3053	26.1424	28.2238	28.5278	23.9311	26.2295	26.7032	23.2833	24.9933	19.4258	24.1902	21.808
An04g00790	repressor of D-galacturonic acid utilization	gaaX	26.6589	23.5353	25.0971	148.578	183.972	166.275	120.23	133.212	126.721	485.014	389.374	437.194	396.774	420.403	408.589	411.674	358.752	385.213	388.404	297.424	342.914	197.286	206.03	201.658
An04g06910	regulator of starch degradation	amyR	583.5	313.349	448.424	268.983	242.228	255.605	147.904	196.789	172.346	124.019	76.7045	100.362	131.122	83.1534	107.138	132.673	96.5869	114.63	199.565	106.802	153.184	252.301	163.859	208.08
An04g08600	arabinanolytic regulator	araR	208.106	163.776	185.941	198.475	220.892	209.684	70.3093	69.6937	70.0015	212.674	243.31	227.992	141.773	230.832	186.303	141.036	205.509	173.272	142.554	185.22	163.887	75.1772	121.382	98.2798
An05g00020	cellulolytic regulator	clrA	58.961	42.9038	50.9324	130.167	110.225	120.196	199.523	297.317	248.42	132.484	93.9426	113.213	123.588	111.72	117.654	107.275	80.1657	93.7206	94.871	71.4841	83.1776	59.0883	67.9633	63.5258
An12g01870	cellulolytic regulator	clrB	82.4139	74.5616	78.4878	291.928	325.207	308.568	1311.97	1636.7	1474.33	765.144	440.104	602.624	423.81	450.149	436.98	277.594	273.61	275.602	163.332	138.394	150.863	80.8167	62.4415	71.6291
An13g00910	L-rhamnose-responsive regulator	rhaR	25.4232	18.9087	22.1659	19.6987	20.2304	19.9646	41.2644	35.3966	38.3305	18.0321	16.116	17.074	16.4144	20.0239	18.2192	16.4041	18.6063	17.5052	14.9363	18.1397	16.538	14.0974	16.3902	15.2438
An15g00300	inulinolytic regulator	inuR	64.9123	72.9332	68.9227	58.9318	51.5308	55.2313	70.0365	74.5818	72.3092	95.5941	76.0265	85.8103	67.4701	84.8058	76.138	87.4247	64.5048	75.9648	55.0051	56.1368	55.5709	59.9361	70.6578	65.297
An15g05810	xylanolytic regulator	xlnR	88.7171	56.7934	72.7552	43.3175	72.6959	58.0067	185.999	213.761	199.88	124.825	97.8112	111.318	78.0437	65.6276	71.8357	57.7345	45.0622	51.3984	53.9325	29.898	41.9152	34.2794	25.843	30.0612
An16g01640	D-galactose-responsive regulator	galX	26.8824	27.0907	26.9865	26.8727	30.2215	28.5471	28.5044	27.9019	28.2032	27.3203	21.4266	24.3735	30.8855	22.9853	26.9354	28.5645	25.8908	27.2276	21.4283	24.5272	22.9777	28.2694	22.3688	25.3191

## Sheet: Data S3
Data S3. Gene expression values of A. niger metabolic genes when grown in 1% sugar beet pulp (SBP) liquid or solid cultures. Gene expresison values < 20 are considered low, and are indicated by red color.
Gene ID	Gene name	Metabolic pathway	Activity	SBP.2h.1	SBP.2h	SBP 2h average	SBP.8h	SBP.8h.1	SBP 8h average	SBP.24h.1	SBP.24h	SBP 24h average	SBP_Ring1	SBP_Ring1.1	SBP ring1 average	SBP_Ring2	SBP_Ring2.1	SBP ring2 average	SBP_Ring3	SBP_Ring3.1	SBP ring3 average	SBP_Ring4	SBP_Ring4.1	SBP ring4 average	SBP_Ring5	SBP_Ring5.1	SBP ring5 average
An04g02760	dgdB	DeLey-Doudoroff galactosepathway	D-galactonate dehydratase	23.0147	18.135	20.5748	18.1255	15.2654	16.6954	48.6149	42.2132	45.414	37.6495	25.8748	31.7622	37.3664	25.7399	31.5531	24.824	26.9998	25.9119	20.761	21.4347	21.0979	17.6907	19.1471	18.4189
An18g04330	dgdA	DeLey-Doudoroff galactosepathway	D-galactonate dehydratase	66.1628	80.439	73.3009	713.641	628.472	671.056	300.358	320.054	310.206	180.843	109.182	145.012	174.362	120.665	147.514	220.879	154.103	187.491	224.799	176.371	200.585	304.513	207.833	256.173
An02g07710	gaaA	D-galacturonic acid	D-galacturonic acid reductase	36.4289	60.0387	48.2338	1404.1	1427.78	1415.94	420.895	481.616	451.255	1730.57	1462.23	1596.4	1725.95	1733.22	1729.59	1425.37	1559.5	1492.43	1149.55	1123.99	1136.77	1524.95	1303.19	1414.07
An02g07720	gaaC	D-galacturonic acid	2-keto-3-deoxy-L-galactonate aldolase	105.541	134.953	120.247	2440.91	2768.3	2604.6	795.512	944.965	870.239	2425.96	2140.94	2283.45	2609.2	2434.99	2522.09	2186.25	2583.41	2384.83	2071.98	2265.57	2168.77	3807.28	2700.05	3253.66
An16g04770	garB	D-galacturonic acid	D-galacturonate reductase	179.161	124.111	151.636	134.166	143.328	138.747	152.72	166.989	159.854	152.048	124.806	138.427	118.577	150.93	134.754	140.32	145.45	142.885	181.718	130.694	156.206	209.616	208.222	208.919
An16g05390	gaaB	D-galacturonic acid	L-galactonate dehydratase	89.3456	148.354	118.85	4737.53	4508.59	4623.06	500.551	555.802	528.177	3094.45	3291.82	3193.14	3063.73	3492.72	3278.23	2613.1	3426.1	3019.6	2866.52	2553.36	2709.94	3465.91	3030.8	3248.36
An01g07300	gukA	D-gluconate	gluconokinase	52.4333	49.6189	51.026	60.642	76.7858	68.7139	93.6076	79.9904	86.799	29.0439	28.6722	28.8581	31.6653	28.4056	30.0354	29.4515	27.2441	28.3478	39.5751	26.1856	32.8803	31.1098	29.2391	30.1745
An08g07290	aldA	ethanol	aldehyde dehydrogenase	1546.63	1060.05	1303.34	965.309	1391.16	1178.23	5202.95	4699.6	4951.28	1895.28	1242.12	1568.7	1847.75	979.284	1413.52	1503.94	872.881	1188.41	1388.71	855.486	1122.1	2375.37	1340.29	1857.83
An13g00950	alcB	ethanol	alcohol dehydrogenase	113.626	129.557	121.592	76.9361	128.447	102.692	140.747	102.582	121.665	99.1956	69.4995	84.3476	84.3082	97.7724	91.0403	79.3871	86.8144	83.1008	87.4266	67.363	77.3948	75.6744	69.5791	72.6268
An17g01530	adhA	ethanol	alcohol dehydrogenase	7417.04	8560.91	7988.98	12408	11290.7	11849.3	172.871	200.392	186.631	4446.43	7797.55	6121.99	4493.71	6294.94	5394.32	5454.21	6878.46	6166.34	6198.61	6111.95	6155.28	5020.91	5435.15	5228.03
An08g05680	-	fucose catabolism	rhamnose/fucose mutarotase-like protein	21.8786	43.8263	32.8525	45.8242	31.8251	38.8247	132.728	216.63	174.679	80.5463	29.632	55.0892	60.8916	37.6691	49.2804	56.3863	57.4762	56.9313	40.5352	42.6802	41.6077	28.6095	30.5891	29.5993
An01g03480	gutB	galactose oxidoreductive pathway	sorbitol dehydrogenase	873.632	807.138	840.385	2184.22	2335.71	2259.96	8146.7	7431.2	7788.95	4424.05	3233.64	3828.85	4783.64	3861.91	4322.78	4026.04	4057.32	4041.68	2335.98	2729.88	2532.93	1175.08	1218.78	1196.93
An07g01290	sdhA	galactose oxidoreductive pathway	sorbitol dehydrogenase	70.8558	98.6018	84.7288	49.8165	43.8007	46.8086	22.9131	23.3716	23.1424	22.3203	20.4477	21.384	32.2863	22.7405	27.5134	31.8091	24.5512	28.1801	63.0688	46.0713	54.5701	102.894	76.0615	89.4775
An16g01650	xhrA	galactose oxidoreductive pathway	L-xylo-3-hexulose reductase	22.7354	20.3441	21.5397	20.5385	24.7201	22.6293	24.414	19.6592	22.0366	20.255	18.9911	19.6231	18.2354	18.7882	18.5118	21.3197	21.6522	21.486	21.7632	20.0532	20.9082	21.2519	19.6219	20.4369
An16g01710	ladB	galactose oxidoreductive pathway	galactitol dehydrogenase	39.0504	28.5625	33.8064	29.7002	34.4469	32.0735	219.171	177.567	198.369	46.6288	29.8213	38.2251	44.6387	34.1194	39.379	38.8751	41.5553	40.2152	33.3655	35.2559	34.3107	27.4622	32.7246	30.0934
An04g05300	fbpA	gluconeogenesis	fructose-1,6-bisphosphatase	743.072	814.122	778.597	2195.15	2860.74	2527.95	1278.38	1163.33	1220.85	1549.2	1788.54	1668.87	1326.26	1898.35	1612.31	955.431	1560.24	1257.84	582.854	784.59	683.722	436.956	376.297	406.627
An01g06110	gfdA	glycerol	glycerol 3-phosphate dehydrogenase	250.243	292.804	271.523	173.002	152.616	162.809	87.2745	96.4129	91.8437	77.861	127.116	102.488	83.2946	148.285	115.79	89.4972	140.51	115.004	99.6662	177.611	138.638	247.642	255.107	251.375
An01g06970	gldB	glycerol	glycerol dehydrogenase	1674.62	1253.16	1463.89	1931.3	2457.96	2194.63	2445.89	2185.31	2315.6	1743.99	1418.05	1581.02	2173.01	1953.2	2063.11	2063.93	2320.36	2192.15	1680.6	2164.07	1922.33	1728.74	1992.07	1860.4
An04g04890	glcA	glycerol	glycerol kinase	1343.63	953.008	1148.32	825.726	1219.4	1022.56	608.119	569.272	588.695	1266.87	960.518	1113.7	1174.96	979.059	1077.01	1117.96	920.226	1019.09	926.826	729.94	828.383	801.911	681.037	741.474
An06g00850	gppB	glycerol	glycerol 3-phosphate phosphatase	34.8902	30.8512	32.8707	29.2529	30.5066	29.8798	26.8129	25.1063	25.9596	25.0201	30.4093	27.7147	25.825	26.4603	26.1426	27.3308	26.0545	26.6926	26.8996	32.046	29.4728	29.2653	29.6321	29.4487
An08g00210	-	glycerol	glycerol 3-phosphate dehydrogenase	820.918	696.897	758.908	3575.13	4741.95	4158.54	481.985	470.981	476.483	1255.06	1701.92	1478.49	1069.92	1200.66	1135.29	1462.48	1318.81	1390.64	1861.53	1210.08	1535.81	1134.06	1390.94	1262.5
An08g02530	gppA	glycerol	glycerol 3-phosphate phosphatase	94.8045	99.6846	97.2445	102.357	82.0281	92.1928	69.5499	92.9456	81.2478	81.304	101.318	91.3108	98.0036	99.0938	98.5487	68.9586	104.43	86.6942	134.929	109.07	122	147.853	136.7	142.277
An14g06500	dakA	glycerol	dihydroxyacetone kinase	403.313	223.2	313.256	1968.36	3287.88	2628.12	859.548	616.513	738.03	1343.82	1230.7	1287.26	1256.94	1014.16	1135.55	1038.55	820.257	929.404	740.79	508.526	624.658	327.518	307.086	317.302
An15g07390	gfdB	glycerol	glycerol 3-phosphate dehydrogenase	14.168	15.6534	14.9107	15.5688	14.7551	15.162	14.9052	14.1454	14.5253	20.2594	27.3289	23.7941	23.3613	96.5758	59.9686	24.2914	67.719	46.0052	16.9516	37.2914	27.1215	14.8596	15.2494	15.0545
An02g02920	tpiB	glycolysis	triosephosphate isomerase-like protein	106.122	103.796	104.959	333.952	348.086	341.019	275.935	283.714	279.824	151.363	127.999	139.681	157.672	174.353	166.013	180.934	208.768	194.851	160.251	152.682	156.467	104.957	124.086	114.522
An02g06820	pdcA	glycolysis	pyruvate decarboxylase	3461.42	4152.52	3806.97	3341.35	3074.64	3208	85.2454	92.3249	88.7852	1429.5	6130.61	3780.06	1588.39	5373.22	3480.8	1903.36	5420.05	3661.71	1559.45	3698.85	2629.15	1730.83	2487.24	2109.03
An02g07470	fbaA	glycolysis	fructose-bisphosphate aldolase	3410.56	3179.89	3295.22	5754.44	5613.36	5683.9	2984.6	3068.4	3026.5	3379.39	3812.03	3595.71	3948.25	3792.2	3870.23	3369.56	3138.39	3253.98	2639.01	2850.23	2744.62	3887.77	3728.36	3808.06
An02g14380	hxkA	glycolysis	hexokinase	493.238	463.02	478.129	361.538	371.196	366.367	573.03	496.624	534.827	319.956	259.822	289.889	404.676	269.844	337.26	375.434	293.242	334.338	311.535	280.552	296.043	620.062	471.888	545.975
An04g02090	pycA	glycolysis	pyruvate carboxylase/glutathione synthase	6654.6	6201.85	6428.22	4326.29	4103.98	4215.13	1575.74	1535.47	1555.6	1627.09	2036.07	1831.58	1849.64	1274.08	1561.86	2411.97	1140.65	1776.31	3566.45	1918.66	2742.56	3271.26	2906.21	3088.74
An04g08220	ldhA	glycolysis	L-lactate/malate dehydrogenase family protein	31.7055	32.6103	32.1579	29.681	24.3262	27.0036	25.0121	24.4572	24.7347	23.6385	27.9159	25.7772	26.9804	25.0109	25.9956	25.1595	22.5775	23.8685	24.5446	28.2037	26.3741	31.4323	24.9429	28.1876
An05g02040	-	glycolysis	fructose-bisphosphate aldolase	21.3239	17.9051	19.6145	19.6001	20.9801	20.2901	21.176	18.722	19.949	19.5571	17.4981	18.5276	19.7985	18.6858	19.2421	20.8211	21.7992	21.3102	18.8106	17.8864	18.3485	20.5588	18.7201	19.6395
An07g02100	fbpZ	glycolysis	fructose-2,6-bisphosphatase	310.864	350.717	330.791	591.944	473.692	532.818	193.033	217.132	205.083	344.627	485.563	415.095	289.695	569.607	429.651	275.663	397.615	336.639	234.639	281.749	258.194	215.632	235.832	225.732
An07g08990	pkiA	glycolysis	pyruvate kinase	3682.05	4745.47	4213.76	1278.94	998.991	1138.97	1943.75	1951.35	1947.55	943.8	1204.24	1074.02	1638.07	1139	1388.53	1694.09	1213.31	1453.7	1491.87	1471.64	1481.76	2438.95	2452.75	2445.85
An07g09530	pdaA	glycolysis	pyruvate dehydrogenase complex, alpha subunit E1	2967.79	3055.28	3011.53	1633.65	1535.36	1584.5	1045.04	869.823	957.433	698.959	1545.44	1122.2	715.065	934.501	824.783	846.003	831.285	838.644	1103.98	1009.02	1056.5	1440.44	1548.34	1494.39
An08g02260	pgkA	glycolysis	phosphoglycerate kinase	2666.16	2368.57	2517.37	1868.53	1713.07	1790.8	1109.24	1110.86	1110.05	768.706	784.244	776.475	819.934	592.211	706.073	726.791	516.397	621.594	766.313	598.308	682.311	1560.78	1139.31	1350.04
An09g01030	pdcB	glycolysis	pyruvate decarboxylase	223.139	230.535	226.837	251.452	209.773	230.613	329.241	395.188	362.215	141.32	61.9521	101.636	131.358	95.8548	113.607	126.91	95.4115	111.161	140.647	100.231	120.439	220.756	124.032	172.394
An11g02550	acuF	glycolysis	phosphoenolpyruvate carboxykinase, ATP-utilizing	338.736	313.029	325.882	662.264	1143.16	902.714	920.404	570.085	745.244	898.741	2707.46	1803.1	478.133	3390.39	1934.26	264.553	1989.36	1126.96	190.248	608.95	399.599	166.202	148.621	157.411
An12g08610	glkA	glycolysis	glucokinase	616.055	447.945	532	466.636	633.116	549.876	519.975	541.056	530.515	127.352	116.722	122.037	132.988	120.232	126.61	117.567	109.565	113.566	131.186	109.921	120.553	122.721	110.922	116.821
An14g04410	-	glycolysis	fructose-bisphosphate aldolase	25.2585	24.7367	24.9976	46.359	39.2517	42.8054	26.1723	22.9959	24.5841	23.6314	27.5075	25.5695	27.3022	25.4271	26.3646	28.5857	30.0082	29.297	29.8482	29.5946	29.7214	29.2893	29.894	29.5917
An14g04920	tpiA	glycolysis	triose-phosphate-isomerase	2093.83	1979.46	2036.64	2850.58	3056.99	2953.78	4756.47	4601.94	4679.2	2262.56	1505.76	1884.16	2640.48	1872.02	2256.25	2326.55	1994.17	2160.36	1750.92	2190.86	1970.89	3745.8	3153.59	3449.7
An16g01830	gpdA	glycolysis	glyceraldehyde-3-phosphate dehydrogenase	7964.52	7835.09	7899.81	8826.47	8831.37	8828.92	8302.62	7756.92	8029.77	7803.85	9120.87	8462.36	8661.77	9073.99	8867.88	8371.52	8757.27	8564.4	5903.68	6672.89	6288.28	7416.95	6803.8	7110.37
An16g02990	pgmA	glycolysis	2,3-bisphosphoglycerate-independent phosphoglycerate mutase	745.992	756.89	751.441	685.519	599.762	642.641	320.413	362.151	341.282	163.713	245.347	204.53	175.058	217.001	196.03	205.822	193.319	199.57	260.848	254.182	257.515	583.826	494.913	539.369
An16g05420	pgiA/swoM	glycolysis	glucose-6-phosphate isomerase	1279.11	1581.02	1430.07	2977.32	2618.2	2797.76	1546.08	1372.45	1459.26	816.509	1016.52	916.515	1185.75	917.152	1051.45	1061.84	920.279	991.06	1199.5	1137.05	1168.28	1553.09	1507.33	1530.21
An16g06010	-	glycolysis	phosphoglycerate mutase	201.796	222.398	212.097	66.5809	41.9073	54.2441	29.4688	25.8718	27.6703	24.2768	22.327	23.3019	27.09	26.9343	27.0121	22.7579	21.2945	22.0262	25.7699	32.1935	28.9817	105.558	81.2468	93.4026
An18g01670	pfkA	glycolysis	6-phosphofructokinase	1611.45	1757.73	1684.59	1809.26	1488.79	1649.03	576.761	607.478	592.12	365.62	423.77	394.695	320.392	343.718	332.055	341.924	367.234	354.579	465.416	376.971	421.194	525.116	392.46	458.788
An18g06250	enoA	glycolysis	phosphopyruvate hydratase	7765.03	6602.87	7183.95	5748.36	5647.22	5697.79	6361.29	5655.73	6008.51	3754.01	4082.5	3918.25	4859.86	3734.21	4297.03	4274.78	3004.75	3639.77	3439.59	3391.73	3415.66	5583.92	4987.58	5285.75
An01g11440	galGf	Leloir	NAD-dependent epimerase/dehydratase domain-containing protein	15.0727	14.479	14.7759	13.9183	15.7758	14.8471	17.4442	18.7162	18.0802	18.0187	19.6224	18.8205	15.5666	30.565	23.0658	15.6686	28.1588	21.9137	15.5979	18.5508	17.0743	13.4705	14.7195	14.095
An01g12220	galGa	Leloir	NAD-dependent epimerase/dehydratase domain-containing protein	52.1912	52.7306	52.4609	179.369	162.011	170.69	74.1954	68.8128	71.5041	117.399	91.636	104.518	156.199	128.16	142.179	168.274	141.898	155.086	170.851	143.323	157.087	153.489	112.254	132.872
An02g03590	galD	Leloir	galactose-1-phosphate uridylyltransferase	712.44	391.462	551.951	1467.97	1576.41	1522.19	474.723	427.117	450.92	505.637	368.94	437.288	455.481	416.494	435.987	488.195	387.23	437.712	447.057	439.229	443.143	654.308	494.989	574.648
An02g07650	pgmB	Leloir	phosphoglucomutase	659.733	662.942	661.338	490.356	667.644	579	1988.52	1907.42	1947.97	1077.56	892.417	984.989	1273.94	1002.45	1138.2	1274.24	936.541	1105.39	864.603	962.988	913.795	1288.54	986.678	1137.61
An02g08660	ugmA	Leloir	UDP-galactopyranose mutase	643.793	484.615	564.204	420.37	592.264	506.317	334.65	219.631	277.141	380.908	656.584	518.746	353.315	443.435	398.375	455.94	497.426	476.683	706.46	512.717	609.589	581.461	715.796	648.629
An02g08750	galGc	Leloir	NAD-dependent epimerase/dehydratase domain-containing protein	53.855	43.4307	48.6429	291.4	276.24	283.82	93.2954	88.9676	91.1315	49.6643	33.9611	41.8127	43.7854	31.3001	37.5427	48.7497	40.4501	44.5999	57.0136	40.3045	48.6591	87.6487	59.5891	73.6189
An12g00820	upgA/galF	Leloir	UTP-glucose-1-phosphate uridylyltransferase	1515.47	1638.77	1577.12	654.194	798.967	726.581	1709.14	1671.63	1690.39	1184.89	1318	1251.45	1093.88	1013.3	1053.59	1283.37	943.708	1113.54	1133.91	881.58	1007.75	1179.62	1036.27	1107.94
An12g04260	galGg	Leloir	NAD-dependent epimerase/dehydratase domain-containing protein	16.512	19.2965	17.9043	17.3028	17.6397	17.4713	19.4382	17.721	18.5796	18.5017	16.9761	17.7389	19.4622	16.6301	18.0462	15.8437	15.7801	15.8119	17.6191	17.9539	17.7865	18.7497	16.9723	17.861
An12g10410	galGe	Leloir	NAD-dependent epimerase/dehydratase domain-containing protein	165.829	147.96	156.894	190.3	178.189	184.245	114.749	163.524	139.136	79.8118	88.3478	84.0798	128.32	126.674	127.497	131.127	170.552	150.839	167.236	190.126	178.681	108.387	196.091	152.239
An14g03820	galGb/ugeA	Leloir	UDP-glucose 4-epimerase	1566.76	1099.86	1333.31	2159.05	2323.68	2241.36	795.664	610.205	702.934	1718.13	3250.89	2484.51	1834.8	2275.83	2055.32	1952.39	2009.71	1981.05	2122.27	1750.64	1936.46	1651.4	1868.55	1759.97
An16g04160	galE	Leloir	galactokinase	290.044	226.482	258.263	622.043	564.435	593.239	284.843	262.434	273.639	469.497	501.642	485.569	548.048	473.889	510.968	523.627	438.187	480.907	580.212	379.291	479.751	580.716	558.94	569.828
An03g02490	lkaA	L-rhamnose pathway	L-2-keto-3-deoxyrhamnonate aldolase	80.5567	74.0073	77.282	329.215	345.352	337.283	409.473	383.459	396.466	297.956	186.998	242.477	359.406	345.468	352.437	377.575	366.219	371.897	201.041	381.846	291.443	386	384.966	385.483
An12g05070	-	L-rhamnose pathway	L-2-keto-3-deoxyrhamnonate aldolase	30.6852	36.3169	33.501	32.5183	17.236	24.8772	30.4582	30.05	30.2541	24.4918	17.5389	21.0153	21.2091	19.6098	20.4095	26.2527	17.7122	21.9825	19.6532	22.6755	21.1644	31.6792	25.5786	28.6289
An05g02050	-	L-rhamnose pathway	L-rhamnose-1-dehydrogenase	16.457	17.5922	17.0246	17.1017	25.1404	21.1211	37.2373	35.9204	36.5788	32.5925	27.923	30.2577	35.602	35.5012	35.5516	32.1419	37.3755	34.7587	25.21	26.8002	26.0051	20.0208	17.5578	18.7893
An13g00920	lrdA	L-rhamnose pathway	L-rhamnonate dehydratase	29.2849	30.2985	29.7917	83.2488	271.041	177.145	425.42	398.833	412.127	711.486	486.403	598.945	818.596	681.02	749.808	633.68	702.51	668.095	309.086	460.3	384.693	131.715	228.388	180.052
An13g00930	lraA	L-rhamnose pathway	L-rhamnose-1-dehydrogenase	25.8189	25.6022	25.7106	29.041	55.2877	42.1643	80.5275	88.5788	84.5532	139.608	45.279	92.4433	96.1316	82.426	89.2788	87.6558	75.0701	81.3629	41.4446	49.7249	45.5848	34.9958	38.1441	36.5699
An13g00940	lrlA	L-rhamnose pathway	L-rhamnono-γ-lactonase	98.7196	82.5918	90.6557	95.2165	89.0235	92.12	136.594	99.3785	117.986	116.796	56.3179	86.557	99.2641	47.9105	73.5873	82.65	59.644	71.147	68.4829	59.9575	64.2202	79.5382	62.6705	71.1044
An08g06350	pmiA	mannose	mannose-6-phosphate isomerase	219.214	196.442	207.828	140.909	151.952	146.43	549.529	578.001	563.765	196.062	152.395	174.228	224.328	169.874	197.101	241.146	166.69	203.918	207.867	200.007	203.937	333.101	232.573	282.837
An11g02380	mgtA	mannose	nucleotidyl transferase domain-containing protein	317.093	260.848	288.971	195.798	245.941	220.87	272.42	230.446	251.433	206.337	213.947	210.142	202.21	187.247	194.729	202.052	174.99	188.521	253.075	204.957	229.016	288.251	247.479	267.865
An18g06500	pmmA	mannose	phosphomannomutase	900.401	882.375	891.388	511.478	498.76	505.119	502.99	657.24	580.115	375.674	389.148	382.411	413.853	400.572	407.212	434.408	438.588	436.498	413.236	543.348	478.292	924.052	791.103	857.577
An01g03740	xyrA	PCP	D-xylose reductase	334.318	306.999	320.659	1517.98	909.647	1213.81	3184.51	3390.11	3287.31	334.781	304.824	319.802	403.922	353.348	378.635	530.21	448.001	489.105	594.844	446.498	520.671	625.279	622.082	623.681
An01g10920	ladA	PCP	L-arabitol dehydrogenase	771.584	452.019	611.801	2462.27	1836.54	2149.41	209.711	284.763	247.237	814.766	968.957	891.862	1112.24	1136.77	1124.51	1304.7	1070.91	1187.8	1013.97	1180.42	1097.19	1242.74	1152.28	1197.51
An07g03140	xkiA	PCP	D-xylulokinase	155.154	175.79	165.472	1100.16	778.956	939.557	354.76	386.332	370.546	252.472	248.761	250.616	270.064	270.223	270.143	321.216	211.101	266.159	295.507	222.618	259.062	253.954	270.603	262.279
An07g03570	lxrB	PCP	L-xylulose reductase	1501.64	1296.88	1399.26	540.894	501.612	521.253	98.8816	96.9133	97.8975	50.0607	182.587	116.324	64.6441	107.402	86.0232	89.5114	167.929	128.72	468.779	729.151	598.965	2651.92	2057.59	2354.75
An08g01740	xyrB	PCP	L-arabinose reductase	190.763	114.073	152.418	658.28	522.36	590.32	395.989	387.6	391.795	87.3229	104.63	95.9766	118.369	102.309	110.339	144.913	118.229	131.571	189.665	152.491	171.078	307.842	202.276	255.059
An08g01930	lxrA	PCP	L-xylulose reductase	486.392	328.964	407.678	1322.83	1076.74	1199.78	83.6663	88.6011	86.1337	1099.21	1000.52	1049.86	1152.56	1147.74	1150.15	1288.45	1331.93	1310.19	1476.53	1300.1	1388.32	1049.14	1196.86	1123
An12g00030	xdhA	PCP	xylitol dehydrogenase	604.283	657.194	630.739	2667.56	1819.27	2243.42	2014.22	2263.78	2139	1253.11	804.069	1028.59	1425.89	1201.37	1313.63	1502.11	1228.92	1365.52	1149.48	1379.13	1264.31	1588.87	1564.6	1576.73
An11g01120	larA	PCP/D-galacturonic acid	L-arabinose reductase	931.288	544.815	738.051	7463.92	7207.8	7335.86	794.398	960.061	877.23	3628.51	3892.61	3760.56	4192.86	3270.93	3731.9	4093.01	3249.93	3671.47	4524.38	3303.58	3913.98	4543.52	4463.14	4503.33
An01g05150	pglA	PPP	6-phosphogluconolactonase	493.565	287.068	390.317	617.325	757.589	687.457	791.752	634.69	713.221	393.648	448.142	420.895	444.122	484.927	464.525	512.573	468.151	490.362	495.921	523.538	509.73	689.865	637.481	663.673
An02g02930	rpiB	PPP	ribose-5-phosphate isomerase	1333.44	688.556	1011	3213.17	3703.97	3458.57	5549.87	4954.78	5252.33	5370.51	3495.73	4433.12	5785.53	4343.52	5064.53	4047.42	3549.94	3798.68	1549.56	1764.07	1656.82	747.041	638.226	692.633
An02g06430	tktB	PPP	transketolase	15.9329	13.7029	14.8179	36.6732	74.471	55.5721	16.4708	18.731	17.6009	20.8816	25.4387	23.1602	17.7246	62.9221	40.3234	18.9281	64.593	41.7605	17.7195	42.4869	30.1032	14.9971	27.0223	21.0097
An02g12140	gsdA	PPP	glucose-6-phosphate 1-dehydrogenase	1551.26	1267.11	1409.18	2026.93	1573.65	1800.29	1472.57	1467.82	1470.19	1077.03	1283.31	1180.17	1260.84	1075.82	1168.33	1318.23	930.591	1124.41	1431.5	1134.99	1283.24	2421.07	2014.67	2217.87
An07g03160	talB	PPP	transaldolase	45.1093	40.817	42.9631	61.1209	58.2576	59.6892	142.736	137.721	140.229	47.6235	49.0037	48.3136	66.9326	49.3458	58.1392	73.4718	45.8914	59.6816	86.6752	36.6322	61.6537	52.2412	39.3996	45.8204
An07g03850	talA	PPP	transaldolase	3543.13	2422.1	2982.62	4197.86	4320.91	4259.39	2390.21	2036.67	2213.44	1287.15	1827.7	1557.43	1580.21	1362.25	1471.23	1684.81	1510.66	1597.74	2280.47	1890.7	2085.59	3284.5	2899.82	3092.16
An08g06570	tktA	PPP	transketolase	4841.82	5779.08	5310.45	6414.53	4961.07	5687.8	4531.18	4908.46	4719.82	2096.83	2968.58	2532.7	3034.95	2089.4	2562.17	2956.57	2176.92	2566.74	3047.56	2495.47	2771.52	4206.52	3570.64	3888.58
An09g03450	rpeA	PPP	ribulose-phosphate 3-epimerase	263.131	281.586	272.359	181.519	193.685	187.602	93.7993	113.466	103.633	70.7581	129.788	100.273	80.1983	154.775	117.487	89.7626	186.515	138.139	166.041	253.551	209.796	321.428	347.41	334.419
An11g00470	rpiA	PPP	ribose-5-phosphate isomerase	209.616	204.3	206.958	456.921	449.327	453.124	245.065	256.796	250.93	317.408	213.027	265.217	303.18	276.189	289.685	283.883	269.058	276.471	267.819	221.645	244.732	229.097	218.728	223.912
An11g02040	gndA	PPP	6-phosphogluconate dehydrogenase	3094.36	2198.55	2646.46	2978.94	2933.24	2956.09	1720.39	1469.56	1594.98	1267.45	1696.94	1482.2	1425.33	1248.58	1336.95	1557.57	1438.7	1498.13	1951.22	1978.32	1964.77	3381.86	3137.7	3259.78
An11g06120	gndB	PPP	6-phosphogluconate dehydrogenase	12.9905	11.416	12.2032	13.4216	12.3448	12.8832	11.4213	11.8243	11.6228	13.2026	19.136	16.1693	14.8785	49.0969	31.9877	14.0364	50.2343	32.1354	11.3821	25.2118	18.2969	11.3317	12.9972	12.1645
An14g00160	rbtA	PPP	FGGY carbohydrate kinase family protein	202.84	246.658	224.749	126.974	180.176	153.575	1074.64	1063.92	1069.28	586.743	351.594	469.168	596.482	393.178	494.83	518.623	380.442	449.532	319.916	255.946	287.931	273.452	186.579	230.016
An14g03500	tktC	PPP	dihydroxyacetone synthase	21.1429	18.3337	19.7383	22.5068	26.4474	24.4771	85.7142	85.4505	85.5823	49.5115	32.8219	41.1667	51.4858	32.8338	42.1598	44.4411	28.3296	36.3854	28.2547	26.12	27.1873	27.6638	22.9038	25.2838
An15g07500	rbkA	PPP	ribokinase-like protein	134.214	144.217	139.216	123.94	100.923	112.431	109.542	104.072	106.807	70.3466	92.9346	81.6406	114.451	90.0957	102.274	119.726	112.848	116.287	101.949	120.097	111.023	193.226	166.338	179.782
An01g00100	pdhC	TCA & glyoxylate cycles	pyruvate dehydrogenase E1 component subunit beta, mitochondrial	2230.57	2772.1	2501.34	1429.64	1373.61	1401.62	833.589	911.587	872.588	704.493	1102.94	903.718	896.16	956.428	926.294	982.932	894.586	938.759	844.88	1079.95	962.415	1420.3	1620.28	1520.29
An01g09270	acuD	TCA & glyoxylate cycles	isocitrate lyase	1306.57	924.218	1115.4	1839.82	1288.62	1564.22	236.935	265.702	251.319	750.49	1403.09	1076.79	726.076	1377.64	1051.86	1136.57	1553.41	1344.99	1962.84	1699.08	1830.96	1935.55	1820.77	1878.16
An01g13930	sdhB	TCA & glyoxylate cycles	succinate dehydrogenase [ubiquinone] cytochrome b small subunit, mitochondrial	1586.19	1344.19	1465.19	1631.36	1522.29	1576.82	821.833	735.284	778.559	1160.43	1090.05	1125.24	1120.27	1034.49	1077.38	1188.92	1262.15	1225.54	1574.75	1156.04	1365.4	1478.3	1312.65	1395.48
An02g07600	sdhC	TCA & glyoxylate cycles	succinate dehydrogenase [ubiquinone] flavoprotein subunit, mitochondrial	25.9348	25.5453	25.74	26.9463	27.2956	27.121	21.8954	22.1358	22.0156	26.8685	25.9926	26.4306	27.4623	20.5112	23.9867	24.626	23.565	24.0955	27.3711	23.5744	25.4727	32.7965	26.4099	29.6032
An02g12430	IcdA	TCA & glyoxylate cycles	isocitrate dehydrogenase [NADP]	665.917	541.391	603.654	1979.7	1892.8	1936.25	366.348	360.64	363.494	307.031	674.258	490.645	258.532	421.313	339.922	444.435	495.86	470.147	1209.12	690.633	949.875	1318.81	1094.05	1206.43
An02g12770	sdhA	TCA & glyoxylate cycles	succinate dehydrogenase [ubiquinone] flavoprotein subunit, mitochondrial	2875.11	3157.44	3016.28	3242.38	3242.25	3242.31	1079.74	1015.08	1047.41	1148.6	1345.7	1247.15	1120.48	982.313	1051.4	1244.28	1022.38	1133.33	1644.02	1219.07	1431.55	1529.16	1390.04	1459.6
An04g04750	kgdA	TCA & glyoxylate cycles	2-oxoglutarate dehydrogenase, mitochondrial	599.942	792.753	696.347	983.302	1251.66	1117.48	600.544	509.643	555.094	524.28	726.248	625.264	521.131	451.469	486.3	685.97	449.643	567.806	756.429	503.389	629.909	541.781	601.31	571.545
An04g05620	acuA	TCA & glyoxylate cycles	acetyl-coenzyme A synthetase	2549.89	1762.37	2156.13	2133.52	2018.32	2075.92	1873.88	1520.68	1697.28	982.405	1905.59	1444	964.019	1325.97	1145	1242.15	1310.81	1276.48	2082.74	1244.69	1663.72	2126.34	1768.52	1947.43
An07g02160	mdhB	TCA & glyoxylate cycles	malate dehydrogenase, mitochondrial	2533.24	2000.46	2266.85	3128.14	2580.76	2854.45	1087.24	941.739	1014.49	1444.19	2048.29	1746.24	1388.38	1327.22	1357.8	1506.64	1228.77	1367.71	2414.89	1297.9	1856.39	1916.35	1707.72	1812.03
An07g03170	carC	TCA & glyoxylate cycles	succinate dehydrogenase	2954.13	2087.39	2520.76	2350.32	2387.99	2369.16	1498.96	1087.78	1293.37	1112.77	1227.95	1170.36	1145.99	1115.82	1130.91	1266.03	1232.84	1249.44	1861.64	1256.13	1558.89	1907.96	1533.78	1720.87
An07g06840	lpdA	TCA & glyoxylate cycles	dihydrolipoyl dehydrogenase, precursor	1031.67	1199.34	1115.5	1006.4	1115.78	1061.09	716.782	682.254	699.518	540.067	745.459	642.763	378.83	461.03	419.93	506.537	429.525	468.031	938.024	456.062	697.043	640.211	593.56	616.886
An08g10530	acoA	TCA & glyoxylate cycles	aconitate hydratase, mitochondrial	1455.72	1337.23	1396.48	2943.18	3906.61	3424.9	1091.98	957.591	1024.78	1175.54	2072.91	1624.22	1150.73	1244.5	1197.61	1316.45	1135.53	1225.99	1703.39	1392.87	1548.13	1595.54	1600.03	1597.79
An09g03870	-	TCA & glyoxylate cycles	aconitate hydratase, mitochondrial	1645.15	2232.67	1938.91	1250.59	1045.66	1148.12	209.669	254.454	232.061	158.355	218.554	188.454	146.442	227.81	187.126	239.29	235.505	237.397	325.389	361.061	343.225	675.443	585.468	630.456
An09g06680	citA	TCA & glyoxylate cycles	citrate synthase	2298.99	2176.43	2237.71	2660.49	3232.31	2946.4	1066.58	852.192	959.384	1393.31	2232.83	1813.07	1477.36	1490.57	1483.96	1830.3	1427.93	1629.12	2169.88	1501.14	1835.51	2209.27	2229.72	2219.5
An10g00820	oahA	TCA & glyoxylate cycles	oxaloacetate acetylhydrolase	7281.64	6263.28	6772.46	4356.36	3043.28	3699.82	1328.99	1394.28	1361.64	3869.8	5026.19	4448	5346.75	4624.6	4985.67	5715.27	5325.18	5520.23	5851.79	5514.76	5683.27	4888.41	4948.91	4918.66
An11g00510	aclB	TCA & glyoxylate cycles	ATP-citrate synthase subunit 1	1776.41	1628.29	1702.35	204.076	280.341	242.209	812.342	676.857	744.599	777.69	876.23	826.96	798.452	788.978	793.715	929.207	727.195	828.201	701.583	660.816	681.199	611.407	655.547	633.477
An11g00530	aclA	TCA & glyoxylate cycles	ATP citrate synthase domain-containing protein	2224.04	1821.5	2022.77	285.916	375.599	330.757	776.57	722.617	749.594	934.328	1207.54	1070.93	924.316	903.624	913.97	1157.43	898.376	1027.9	986.198	860.132	923.165	822.792	893.178	857.985
An11g11280	kdgB	TCA & glyoxylate cycles	dihydrolipoamide S-succinyl transferase	2258.09	2627.43	2442.76	2199.64	2298.86	2249.25	1853.11	1504.72	1678.91	1383.45	1721	1552.23	1438.59	1897.14	1667.87	1701.67	1957.25	1829.46	1568.64	1986.37	1777.51	2009.85	2129.19	2069.52
An12g07850	fumR	TCA & glyoxylate cycles	fumarate hydratase	1172.21	1321.97	1247.09	1444.57	1417.06	1430.82	708.941	673.501	691.221	718.054	908.823	813.439	733.696	574.602	654.149	701.859	533.752	617.806	917.331	608.892	763.112	963.756	816.033	889.894
An15g00070	mdhA	TCA & glyoxylate cycles	malate dehydrogenase precursor	2212.57	2319.58	2266.08	1732.92	1478.22	1605.57	2192.7	2383.13	2287.91	1621.43	1536.61	1579.02	2103.26	1782.91	1943.08	1780.08	1845.38	1812.73	1367.79	1862.41	1615.1	2379.23	2062.98	2221.11
An15g01860	acuE	TCA & glyoxylate cycles	malate synthase, glyoxysomal	362.214	251.289	306.752	955.521	880.812	918.166	65.1144	48.7445	56.9294	244.602	738.049	491.326	249.008	561.614	405.311	441.544	500.889	471.216	1368.61	544.419	956.514	1143.88	740.593	942.236
An15g01920	mcsA	TCA & glyoxylate cycles	2-methylcitrate synthase, component of the methyl citric acid cycle	269.216	229.257	249.237	499.655	562.004	530.83	445.394	379.119	412.256	550.623	511.574	531.098	503.657	493.074	498.365	557.531	473.944	515.738	730.529	502.492	616.51	845.072	728.518	786.795

## Sheet: Data S4
Data S4. Gene expression values of A. niger CAZy-encoding genes when grown in 1% sugar beet pulp (SBP) or 1% polygalacturonic acid (PGA) liquid cultures. Fold change indicates the relative expression of genes in the SBP culture comapred to the PGA culture. Fold change values > twofold are indicated by blue color, while fold change values of < 0.5 are indicated by orange color. Gene expression val…
Gene ID	Gene name	Activity	CAZy family	Sybstrate	PGA 2h	PGA 8h	PGA 24h	SBP 2h	SBP 8h	SBP 24h	Fold change 2h	Fold change 8h	Fold change 24h
An12g07500	pgaX	PGX (exo-polygalacturonase)	GH28	Pectin	5084.05	1685.3	2729.56	29.6072	1338.03	230.83	0.00582355	0.793941	0.0845668
An02g12450	pgxC	PGX (exo-polygalacturonase)	GH28	Pectin	5069.35	300.776	737.734	37.7672	688.91	58.7982	0.00745012	2.29044	0.0797011
An01g09960	xlnD/xynD	BXL (β-1,4-xylosidase)	GH3	(Arabino)xylan	2915.89	14.2226	68.4143	27.2713	406.375	1038.17	0.00935267	28.5725	15.1747
An03g06740	pgxB	PGX (exo-polygalacturonase)	GH28	Pectin	4073.59	1851.4	8247.77	38.7045	416.643	499.925	0.00950134	0.225042	0.0606134
An18g04810	rgxC	RGX (exo-rhamnogalacturonase)	GH28	Pectin	2769.18	183.656	1166.6	30.1166	1292.78	469.067	0.0108757	7.03911	0.402079
An01g10350	lacB	LAC (β-1,4-galactosidase)	GH35	Pectin	3980.22	56.0478	145.494	56.3525	566.39	34.6489	0.0141581	10.1055	0.238147
An02g02540	-	AE (acetyl esterase)	CE16	Hemicellulose	4421.76	2627.99	4805.86	66.5803	1201.74	788.858	0.0150574	0.457286	0.164145
An14g05800	aguA	AGU (α-glucuronidase)	GH67	(Arabino)xylan	2894.49	40.5541	182.979	44.508	436.429	1678.99	0.0153768	10.7617	9.17584
An07g08940	-	AE (acetyl esterase)	CE16	Hemicellulose	1259.58	590.515	2409.03	19.4944	194.53	2508.88	0.0154769	0.329424	1.04145
An09g03260	pgaD	PGA (endo-polygalacturonase)	GH28	Pectin	975.722	254.533	90.288	15.4008	587.063	50.824	0.015784	2.30643	0.56291
An08g01710	abfC	ABF (α-arabinofuranosidase)	GH51	Pectin/Xylan	12115.2	337.2	1059.35	197.937	2813.09	432.03	0.0163378	8.34248	0.407826
An16g02760	afcA	AFC (α-L-fucosidase)	GH95	Xyloglucan	2013.75	323.57	368.087	39.2175	482.463	517.49	0.0194749	1.49106	1.40589
An14g01790	aglD	AGL (α-1,4-galactosidase)	GH27 - CBM35	Galactomannan	1696.67	38.5612	81.8145	33.8382	1680.16	287.847	0.0199439	43.5713	3.51829
An01g00330	abfA	ABF (α-arabinofuranosidase)	GH51	Pectin/Xylan	10130	28.9423	69.1727	216.773	3659.83	14.7716	0.021399	126.452	0.213546
An09g01190	abnA	ABN (endo-arabinanase)	GH43	Pectin	8146.15	67.8515	359.033	193.125	1240.63	231.691	0.0237075	18.2845	0.645318
An01g04880	axlB	AXL (α-xylosidase)	GH31	Xyloglucan	2069.89	72.8119	151.884	49.9603	127.117	1686.29	0.0241367	1.74582	11.1024
An14g02920	urhgA	URH (unsaturated rhamnogalacturonyl hydrolase)	GH105	Pectin	898.802	32.1297	48.4841	21.8743	37.6875	237.242	0.0243371	1.17298	4.89319
An02g00140	xynB	BXL (β-1,4-xylosidase)	GH43	(Arabino)xylan	1087.86	253.63	201.406	29.5863	67.3564	71.8266	0.0271967	0.26557	0.356625
An12g05010	axeA	AXE (acetyl xylan esterase)	CE1	(Arabino)xylan	563.281	19.0762	125.593	15.3529	46.4727	5703.19	0.0272562	2.43616	45.41
An12g08280	inuE/inu1	INX (exo-inulinase)	GH32	Inulin	3128.05	273.545	809.152	88.291	194.872	1223.68	0.0282256	0.712396	1.5123
An01g11520	pgaI	PGA (endo-polygalacturonase)	GH28	Pectin	688.714	167.158	73.9545	19.5071	365.708	46.8283	0.028324	2.1878	0.633205
An04g03170	-	BGL (β-1,4-glucosidase)	GH1	Cellulose	499.803	16.8792	60.9745	16.8527	20.6604	235.92	0.0337187	1.22402	3.86915
An06g00290	lacC	LAC (β-1,4-galactosidase)	GH35	Pectin	2486.88	199.909	235.737	87.0732	872.641	160.261	0.035013	4.36518	0.679828
An04g09700	xghA	XGH (xylogalacturonase)	GH28	Pectin	726.394	35.5523	46.746	27.4907	533.318	368.962	0.0378455	15.0009	7.8929
An17g00300	xarB	BXL/ABF (β-1,4-xylosidase/α-arabinofuranosidase)	GH3	(Arabino)xylan	1230.51	49.9058	110.647	49.5864	399.139	637.992	0.0402975	7.99785	5.76602
An01g12150	lacA	LAC (β-1,4-galactosidase)	GH35	Pectin	9933.46	528.609	2525.83	457.88	6789.32	2198.62	0.0460947	12.8438	0.870453
An09g00120	faeA	FAE (feruloyl esterase)	esterase	Pectin/Xylan	521.484	19.1642	29.4914	28.2653	1975.63	6765.29	0.0542017	103.09	229.399
An15g02300	abfB	ABF (α-arabinofuranosidase)	GH54 - CBM42	Pectin/Xylan	13315	125.959	1621.92	820.731	6795.91	580.382	0.0616396	53.9532	0.357836
An16g00540	-	AFC (α-L-fucosidase)	GH95	Xyloglucan	335.146	21.2283	25.3023	21.4769	209.975	109.94	0.0640823	9.89125	4.34507
An18g05940	galA	GAL (β-1,4-endo-galactanase)	GH53	Pectin	440.116	112.502	260.777	29.0436	811.802	60.2761	0.0659908	7.21587	0.23114
An14g04370	pelA	PEL (pectin lyase)	PL1_4	Pectin	1783.12	1445.63	964.698	119.245	1888.09	331.769	0.0668744	1.30607	0.34391
An08g10780	gbgA	BXL (β-1,4-xylosidase)	GH43 - CBM35	(Arabino)xylan	3808.63	321.568	612.709	276.378	2530.46	98.2312	0.0725664	7.86911	0.160323
An04g09360	rgaeB	RGAE (rhamnogalacturonan acetyl esterase)	CE12	Pectin	362.352	106.514	347.332	27.151	61.5096	226.926	0.0749298	0.577477	0.653341
An11g02100	-	BGL (β-1,4-glucosidase)	GH1	Cellulose	388.207	27.3128	79.3838	30.0519	182.72	1588.09	0.077412	6.68991	20.0053
An12g01850	mndB	MND (β-1,4-mannosidase)	GH2	Galactomannan	1089.65	240.58	175.331	94.2732	167.67	1556.09	0.0865166	0.696943	8.8752
An04g09690	pmeB	PME (pectin methyl esterase)	CE8	Pectin	295.767	42.9539	77.8924	25.776	352.829	161.529	0.0871497	8.21414	2.07375
An03g01050	-	GLN (exo 1,6 galactanase)	GH5_16	Pectin	7041.39	152.413	177.356	624.323	10010	1052.8	0.0886647	65.677	5.93606
An11g03120	xynD	BXL (β-1,4-xylosidase)	GH43	(Arabino)xylan	429.754	165.942	166.65	39.2399	90.3135	190.637	0.0913078	0.544246	1.14393
An18g03570	bglA/bgl1	BGL (β-1,4-glucosidase)	GH3	Cellulose	4758.31	2242.06	4797.27	443.721	3942.94	6522.97	0.0932518	1.75862	1.35972
An11g00390	-	RGL (rhamnogalacturonan lyase)	PL4_3	Pectin	359.423	32.7048	35.6452	33.7295	48.7919	92.5403	0.0938434	1.49189	2.59615
An07g03100	-	-	CE1	Not annotated	1607.12	86.8871	154.063	151.452	110.364	184.46	0.094238	1.2702	1.19731
An05g02410	-	GUS (β-glucuronidase)	GH2	Not annotated	376.565	71.1426	89.1866	35.6624	75.422	227.164	0.0947043	1.06015	2.54706
An02g13240	agdC	AGD (α-glucosidase)	GH13_40	Starch	476.623	60.7201	91.3929	46.5204	44.6753	153.298	0.0976042	0.735759	1.67735
An03g00940	xlnC/xynA	XLN (β-1,4-endo-xylanase)	GH10	(Arabino)xylan	402.729	23.7535	27.7648	44.99	3546.83	8305.25	0.111713	149.318	299.129
An03g03740	bgl4	BGL (β-1,4-glucosidase)	GH1	Cellulose	838.504	364.607	243.576	100.035	119.123	3806.52	0.119302	0.326716	15.6277
An12g05700	-	RHA (α-rhamnosidase)	GH78	Pectin	139.262	18.3288	21.4295	16.8735	21.8728	60.9713	0.121164	1.19336	2.8452
An03g00960	axhA	AXH (arabinoxylan arabinofuranohydrolase)	GH62	(Arabino)xylan	2877.93	31.1894	110.552	370.834	6655.53	10584.6	0.128854	213.39	95.7429
An12g10390	faeB	FAE (feruloyl esterase)	esterase	Pectin/Xylan	228.298	29.9072	59.7698	34.989	62.0108	49.1998	0.15326	2.07344	0.823154
An01g10930	agdB	AGD (α-glucosidase)	GH31	Starch	2134.31	412.438	398.943	343.547	562.803	1972.91	0.160964	1.36458	4.94534
An01g00780	xlnB/xynB	XLN (β-1,4-endo-xylanase)	GH11	(Arabino)xylan	2076.95	131.553	221.489	334.629	1230.56	12398.1	0.161115	9.35413	55.9761
An01g01320	-	AGL (α-1,4-galactosidase)	GH27	Galactomannan	79.6722	13.634	22.7388	15.0321	124.763	13.6046	0.188674	9.15086	0.5983
An01g03340	xegA	XG-EGL (xyloglucanase)	GH12	Xyloglucan	454.385	64.4743	238.188	97.2599	791.325	2627.24	0.214047	12.2735	11.0302
An08g01760	-	CBH (cellobiohydrolase)	GH6	Cellulose	82.7468	19.3814	23.0922	18.8912	22.9454	2552.95	0.228302	1.18389	110.555
An04g09070	-	RHA (α-rhamnosidase)	GH78	Pectin	161.686	36.4554	34.2614	37.2584	34.2414	58.4253	0.230436	0.939267	1.70528
An19g00270	pelD	PEL (pectin lyase)	PL1_4	Pectin	58.5177	27.4916	16.9053	13.7704	102.58	13.0112	0.23532	3.73132	0.769652
An06g00170	aglA	AGL (α-1,4-galactosidase)	GH27 - CBM13	Galactomannan	131.6	94.0777	299.973	30.9839	110.767	224.185	0.23544	1.1774	0.747349
An14g01130	rglA	RGL (rhamnogalacturonan lyase)	PL4_1	Pectin	65.2961	36.7203	24.9462	17.0116	18.7258	162.525	0.26053	0.509958	6.51501
An11g00200	bglM	BGL (β-1,4-glucosidase)	GH3	Cellulose	116.165	27.1138	35.0034	30.6934	70.647	3725.16	0.264222	2.60557	106.423
An04g02700	-	AGL (α-1,4-galactosidase)	GH36	Galactomannan	67.57	35.8927	23.8542	18.2307	24.5736	70.1487	0.269805	0.684641	2.94073
An02g07590	-	-	GH3	Cellulose/hemicellulose	77.2255	22.9872	33.8269	21.7348	19.3258	90.7965	0.281446	0.840719	2.68415
An03g06310	pmeA	PME (pectin methyl esterase)	CE8	Pectin	111.271	30.1442	40.095	31.7871	163.563	27.5989	0.285673	5.42602	0.688337
An07g09330	cbhA	CBH (cellobiohydrolase)	GH7	Cellulose	50.8954	145.471	125.064	14.6229	157.97	4675.62	0.287313	1.08592	37.3858
An11g06080	-	BGL (β-1,4-glucosidase)	GH3	Cellulose	69.8126	33.9279	29.8705	20.5663	109.191	321.837	0.294594	3.21831	10.7744
An17g00520	-	BGL (β-1,4-glucosidase)	GH3	Cellulose	107.054	27.6879	25.7947	31.6598	33.8208	2333.6	0.295736	1.2215	90.4682
An11g06540	mndA	MND (β-1,4-mannosidase)	GH2	Galactomannan	300.94	56.4801	80.5674	89.7106	189.226	114.868	0.298102	3.35031	1.42574
An09g03300	axlA/xylS	AXL (α-xylosidase)	GH31	Xyloglucan	6780.86	1979.08	3034.69	2079.73	9477.4	3005.52	0.306706	4.7888	0.990388
An02g10550	abnC	ABN (endo-arabinanase)	GH43	Pectin	640.026	1143.41	1323.94	201.91	613.332	2662.51	0.315471	0.536408	2.01105
An11g04040	pgxA	PGX (exo-polygalacturonase)	GH28	Pectin	53.8842	28.0291	38.2953	18.356	31.4336	20.7281	0.340657	1.12146	0.54127
An02g11150	aglB	AGL (α-1,4-galactosidase)	GH27	Galactomannan	532.85	374.5	546.517	182.127	488.988	1065.14	0.341799	1.30571	1.94897
An01g06620	-	RHA (α-rhamnosidase)	GH78	Pectin	143.116	63.4012	88.7935	54.5851	79.0831	157.729	0.381405	1.24734	1.77636
An14g02670	-	LPMO (lytic polysaccharide monooxygenase)	AA9 - CBM1	Cellulose	95.1226	595.302	340.465	36.6913	596.088	1972.89	0.385726	1.00132	5.7947
An09g05880	agdE	AGD (α-glucosidase)	GH31	Starch	1728.01	388.494	517.832	723.657	435.18	748.298	0.41878	1.12017	1.44506
An05g02440	pgaC	PGA (endo-polygalacturonase)	GH28	Pectin	51.8123	45.8495	69.5639	22.9015	105.272	235.822	0.442009	2.29604	3.39
An18g05620	agdF	AGD (α-glucosidase)	GH31	Starch	71.6318	29.9378	27.7457	32.6027	39.3329	30.2312	0.455143	1.31382	1.08958
An07g08950	-	EGL (β-1,4-endo-glucanase)	GH5_5	Cellulose	38.727	20.9574	56.3711	18.3447	25.5152	6020.11	0.473694	1.21748	106.794
An08g01900	-	BXL (β-1,4-xylosidase)	GH43	(Arabino)xylan	35.9817	16.1606	21.3188	18.2111	28.11	45.4137	0.506121	1.73942	2.13022
An07g07630	-	BGL (β-1,4-glucosidase)	GH3	Cellulose	78.2577	36.7137	35.5172	41.6677	33.0863	35.9909	0.532442	0.901198	1.01334
An03g02080	rgxB	RGX (exo-rhamnogalacturonase)	GH28	Pectin	21.0523	11.8641	11.3171	11.3284	12.2295	64.9855	0.538107	1.0308	5.74226
An18g04100	-	EXG (exo-1,3-galactanase)	GH5_9	Pectin	75.7339	318.094	94.548	41.8009	242.617	1311.78	0.551945	0.76272	13.8743
An16g09090	-	-	GH3	Cellulose/hemicellulose	61.7869	54.368	58.1492	34.1082	32.9818	64.9479	0.552029	0.606641	1.11692
An15g03550	-	ABN (endo-arabinanase)	GH43	Pectin	38.2201	18.0662	19.9693	22.2069	21.5491	19.8493	0.581027	1.19279	0.993993
An14g05820	lacE	LAC (β-1,4-galactosidase)	GH35	Pectin	36.407	20.2802	24.9829	21.548	30.7453	94.5528	0.591866	1.51602	3.78469
An15g07160	pelF	PEL (pectin lyase)	PL1_4	Pectin	153.792	218.707	247.767	95.9779	184.786	157.296	0.624076	0.844902	0.634856
An16g02100	-	EGL (β-1,4-endo-glucanase)	GH5_12	Cellulose	488.792	386.932	324.388	350.759	276.487	541.129	0.717604	0.714562	1.66815
An02g00610	-	GUS (β-glucuronidase)	GH2	Not annotated	36.5239	29.1041	27.9262	27.8482	27.5109	23.4277	0.762465	0.945258	0.838916
An01g13610	amyD	AMY (α-amylase)	GH13_5	Starch	62.7314	51.5411	72.3615	49.0085	77.183	54.6542	0.781244	1.4975	0.755294
An04g06920	agdA	AGD (α-glucosidase)	GH31	Starch	1075.44	616.428	289.379	856.811	1693.42	671.294	0.796705	2.74715	2.31977
An15g04800	-	BGL (β-1,4-glucosidase)	GH3	Cellulose	21.274	16.7464	15.8757	17.7152	13.903	17.1111	0.832714	0.83021	1.07782
An09g02160	rgaeA	RGAE (rhamnogalacturonan acetyl esterase)	CE12	Pectin	18.8257	18.7347	31.9004	16.0879	25.8993	79.7353	0.854573	1.38243	2.49951
An13g03710	agdD	AGD (α-glucosidase)	GH13_40	Starch	21.4685	19.6927	18.8751	18.7081	21.4462	19.6441	0.871421	1.08904	1.04074
An12g02220	-	CBH (cellobiohydrolase)	CBM1 - GH6	Cellulose	21.2135	19.9894	18.7149	18.6288	22.4055	9336.73	0.878158	1.12087	498.894
An01g11660	cbhB	CBH (cellobiohydrolase)	GH7 - CBM1	Cellulose	20.2449	28.2947	148.897	18.0678	35.608	11337.8	0.892462	1.25847	76.1452
An01g11670	eglA	EGL (β-1,4-endo-glucanase)	GH5_5 - CBM1	Cellulose	13.0019	12.3531	17.7568	11.6745	13.6962	7128.67	0.897905	1.10872	401.462
An01g14600	-	XLN (β-1,4-endo-xylanase)	GH11	(Arabino)xylan	35.5771	51.822	83.1104	32.7097	60.2493	603.971	0.919404	1.16262	7.26709
An07g04930	-	ABN (endo-arabinanase)	GH43	Pectin	32.2385	41.4729	37.2296	29.6785	32.6491	33.6113	0.920593	0.78724	0.902812
An03g00190	pelB	PEL (pectin lyase)	PL1_4	Pectin	42.5541	23.2924	22.6109	39.4166	69.498	24.5569	0.926271	2.98372	1.08606
An12g02540	-	LPMO (lytic polysaccharide monooxygenase)	AA9	Cellulose	20.1492	17.7949	17.4463	18.7058	19.9147	18.4932	0.928366	1.11913	1.06001
An09g00880	abfD	ABF (α-arabinofuranosidase)	GH51	Pectin/Xylan	22.1955	20.6156	18.6723	20.6983	21.2511	17.3276	0.932548	1.03082	0.927984
An06g02040	-	BGL (β-1,4-glucosidase)	GH3	Cellulose	22.5122	21.1554	20.4429	21.0921	21.5957	18.8979	0.936917	1.02081	0.924421
An02g01400	abnB	ABN (endo-arabinanase)	GH43	Pectin	47.1246	38.3796	51.6981	44.3985	38.5055	47.1372	0.942151	1.00328	0.911779
An11g06330	-	AGL (α-1,4-galactosidase)	GH27	Galactomannan	25.2032	23.0497	21.1672	23.8085	22.4125	20.8092	0.944663	0.972356	0.983088
An01g06630	-	MND (β-1,4-mannosidase)	GH2	Galactomannan	19.2622	18.4943	16.7994	18.2218	20.9331	18.1019	0.94599	1.13187	1.07753
An12g02550	faeC	FAE (feruloyl esterase)	CE1	Pectin/Xylan	13.6206	12.9377	13.2194	13.1528	15.9064	438.93	0.965653	1.22946	33.2035
An01g14650	rgxA	RGX (exo-rhamnogalacturonase)	GH28	Pectin	33.9824	30.0664	34.5232	32.8579	40.4193	97.7147	0.966908	1.34433	2.83041
An18g04800	-	RHA (α-rhamnosidase)	GH78	Pectin	37.9038	47.604	59.573	37.0774	50.3278	28.912	0.978199	1.05722	0.48532
An01g14670	pgaE	PGA (endo-polygalacturonase)	GH28	Pectin	16.7636	71.4832	813.082	16.5619	42.2617	54.6346	0.987972	0.591211	0.0671944
An07g04420	lacD	LAC (β-1,4-galactosidase)	GH35	Pectin	20.5687	18.7023	18.0357	20.3946	18.4011	19.6765	0.991536	0.983898	1.09097
An03g06550	glaA	GLA (glucoamylase)	GH15 - CBM20	Starch	3565.82	2954.63	2142.78	3542.27	10542	7512.49	0.993395	3.56795	3.50594
An09g00790	-	AXE (acetyl xylan esterase)	CE5	(Arabino)xylan	21.7564	19.6906	20.1003	21.7801	19.7335	18.9868	1.00109	1.00218	0.944604
An09g05350	-	FAE (feruloyl esterase)	esterase	Pectin/Xylan	55.0717	175.651	260.914	55.1617	156.397	48.8553	1.00163	0.890388	0.187247
An10g00870	plyA	PLY (pectate lyase)	PL1_7	Pectin	23.1046	25.3926	19.1722	23.2581	21.6526	16.8669	1.00665	0.852715	0.879759
An05g01320	manA	MAN (β-1,4-endo-mannanase)	GH5	Galactomannan	20.7135	23.1954	29.1723	21.0093	20.6757	688.873	1.01428	0.89137	23.6139
An15g04550	xynA	XLN (β-1,4-endo-xylanase)	GH11	(Arabino)xylan	36.696	16.2729	19.3337	37.2531	335.906	126.49	1.01518	20.6421	6.54247
An14g05340	urhgB	URH (unsaturated rhamnogalacturonyl hydrolase)	GH105	Pectin	12.0592	11.9202	14.8815	12.6481	12.1494	22.9273	1.04883	1.01923	1.54066
An16g06800	eglB	EGL (β-1,4-endo-glucanase)	GH5_5 - CBM1	Cellulose	536.197	564.509	992.695	563.853	4207.14	530.976	1.05158	7.45275	0.534883
An11g08700	rhgE	RHG (endo-rhamnogalacturonase)	GH28	Pectin	24.2623	27.897	24.9641	26.0452	28.5543	23.4987	1.07348	1.02356	0.941299
An09g01010	-	AXE (acetyl xylan esterase)	CE5	(Arabino)xylan	28.6591	28.3365	28.2812	30.8863	25.475	27.0248	1.07771	0.899018	0.955577
An14g01770	-	BGL (β-1,4-glucosidase)	GH3	Cellulose	89.1823	71.2879	83.7868	96.2041	99.5119	101.938	1.07874	1.39592	1.21664
An12g04610	-	LPMO (lytic polysaccharide monooxygenase)	AA9	Cellulose	34.1895	36.6208	31.0309	36.9066	35.7614	1951.9	1.07947	0.976532	62.9018
An15g01890	-	BGL (β-1,4-glucosidase)	GH3	Cellulose	240.656	344.762	300.831	261.674	275.31	346.435	1.08734	0.798549	1.1516
An04g02780	-	FAE (feruloyl esterase)	esterase	Pectin/Xylan	22.744	22.7636	23.2294	24.7616	27.5066	23.0233	1.08871	1.20836	0.991127
An09g03110	amyE	AMY (α-amylase)	GH13_5	Starch	20.8887	18.0853	16.6635	23.0126	26.7988	15.6101	1.10168	1.4818	0.936783
An07g00350	agdG	AGD (α-glucosidase)	GH31	Starch	19.1351	19.7059	20.7613	21.57	20.9098	20.6577	1.12725	1.06109	0.995012
An04g08550	-	LPMO (lytic polysaccharide monooxygenase)	AA9	Cellulose	17.6331	18.6604	17.4263	20.0998	21.2939	34.5681	1.13989	1.14113	1.98368
An01g01870	eglC	XG-EGL (xyloglucanase)	GH74 - CBM1	Xyloglucan	19.3131	42.5018	62.7175	22.0525	241.605	2530.7	1.14184	5.68459	40.3507
An15g04900	eglB	LPMO (lytic polysaccharide monooxygenase)	AA9 - CBM1	Cellulose	90.2204	96.1531	71.2291	104.848	102.801	107.12	1.16213	1.06914	1.50389
An06g02070	rhgC	RHG (endo-rhamnogalacturonase)	GH28	Pectin	17.7664	16.1605	16.4668	20.6562	19.936	25.2441	1.16265	1.23362	1.53303
An16g06990	pgaA	PGA (endo-polygalacturonase)	GH28	Pectin	15.7621	25.2547	21.4015	18.4709	30.9205	20.1986	1.17185	1.22434	0.943794
An15g05370	pgaII	PGA (endo-polygalacturonase)	GH28	Pectin	12.9148	15.1721	31.6694	15.2475	275.072	834.095	1.18062	18.1301	26.3376
An02g09270	-	CDH (cellobiose dehydrogenase)	AA3_1	Cellulose	17.7052	20.1057	16.1556	21.3711	21.5931	19.4311	1.20705	1.07398	1.20274
An08g01100	-	EXG (exo 1,3 galactanase)	GH5_23	Pectin	101.129	128.962	149.26	124.331	181.783	198.314	1.22942	1.40959	1.32865
An11g00110	-	AXE (acetyl xylan esterase)	CE5	(Arabino)xylan	19.3369	15.6781	14.8769	24.2891	14.7877	18.6657	1.2561	0.943206	1.25468
An12g00950	rhgA	RHG (endo-rhamnogalacturonase)	GH28	Pectin	18.7991	30.058	26.8666	23.6511	24.9293	54.4435	1.2581	0.829373	2.02644
An08g05230	-	LPMO (lytic polysaccharide monooxygenase)	AA9	Cellulose	37.9119	645.645	257.486	49.4873	360.966	2675.14	1.30532	0.559078	10.3895
An08g08240	-	BGL (β-1,4-glucosidase)	GH3	Cellulose	23.9699	25.5245	25.9352	31.7134	26.9567	25.798	1.32305	1.05611	0.994707
An11g07660	exgD	EXG (exo-1,3-galactanase)	GH5_9	Pectin	110.74	105.875	119.1	152.144	153.632	104.041	1.37388	1.45106	0.873557
An03g00500	-	-	GH30_3	(Arabino)xylan	882.313	250.832	292.724	1241.05	172.026	467.897	1.40659	0.68582	1.59843
An02g04900	pgaB	PGA (endo-polygalacturonase)	GH28	Pectin	27.9645	28.3756	30.443	39.7666	249.391	120.72	1.42204	8.78891	3.96545
An11g03340	aamA	AMY (α-amylase)	GH13_1 - CBM20	Starch	62.1391	22.7296	16.6047	88.9137	720.885	371.248	1.43088	31.7157	22.358
An09g03100	amyA	AMY (α-amylase)	GH13_1	Starch	623.027	509.956	291.938	899.402	963.575	791.049	1.4436	1.88953	2.70965
An03g05380	-	XG-EGL (xyloglucanase)	GH12	Xyloglucan	32.5631	42.0129	79.7713	48.9134	30.2261	51.875	1.50211	0.719447	0.650297
An04g06930	amyC	AMY (α-amylase)	GH13_1	Starch	55.9591	108.237	243.477	84.3101	205.472	886.728	1.50664	1.89836	3.64193
An09g00270	aglC	AGL (α-1,4-galactosidase)	GH36	Galactomannan	967.273	491.16	382.376	1471.63	259.684	164.606	1.52142	0.528715	0.430482
An15g04570	-	LPMO (lytic polysaccharide monooxygenase)	AA9 - CBM1	Cellulose	49.9476	104.615	52.3209	77.7305	554.475	381.681	1.55624	5.30013	7.295
An15g07760	-	MAN (β-1,4-endo-mannanase)	GH26	Galactomannan	15.8381	16.8847	17.2356	26.0898	17.5426	15.2635	1.64728	1.03896	0.885578
An16g02730	abnD	ABN (endo-arabinanase)	GH43	Pectin	18.2646	22.2622	39.4871	32.1095	52.0795	36.3875	1.75802	2.33937	0.921503
An08g04630	-	ML-EGL (β-1,3/β-1,4-endoglucanase)	GH131	Cellulose	30.7296	68.9981	54.6976	54.6273	85.9819	716.966	1.77768	1.24615	13.1078
An14g02170	-	AXE (acetyl xylan esterase)	CE5	(Arabino)xylan	94.8418	44.5046	36.7852	175.413	46.7756	61.7027	1.84954	1.05103	1.67738
An15g00320	sucB	SUC (invertase/β-fructofuranosidase)	GH32	Inulin	46.9793	78.8903	97.1022	89.8531	88.8043	79.4264	1.91261	1.12567	0.817966
An11g04030	pelC	PEL (pectin lyase)	PL1_4	Pectin	13.5457	13.8683	13.9447	26.7027	14.2108	12.4496	1.97131	1.0247	0.892787
An14g04200	rhgB	RHG (endo-rhamnogalacturonase)	GH28	Pectin	3356.8	5671.34	6516.57	7068.13	5647.22	6376.01	2.10562	0.995746	0.978431
An10g00390	-	CDH (cellobiose dehydrogenase)	AA8 - AA3_1	Cellulose	29.4373	169.167	90.8275	62.264	111.261	51.9687	2.11514	0.657701	0.572169
An02g00730	-	AXE (acetyl xylan esterase)	CE5	(Arabino)xylan	18.4149	20.5849	23.0058	39.1588	26.0481	22.6647	2.12648	1.2654	0.985173
An11g03200	inuA/inuB	INU (endo-inulinase)	GH32	Inulin	20.117	22.4621	20.0005	52.2595	22.9566	18.7522	2.59777	1.02201	0.937588
An03g05530	-	XG-EGL (xyloglucanase)	GH12	Xyloglucan	56.0934	111.079	204.816	206.228	148.26	164.77	3.67651	1.33473	0.804475
An14g02760	eglA	XG-EGL (xyloglucanase)	GH12	Xyloglucan	18.5176	19.2615	16.3841	71.7477	213.204	3161.11	3.87457	11.0689	192.937
An08g11070	sucA/suc1	SUC (invertase/β-fructofuranosidase)	GH32	Inulin	23.5605	17.2581	17.1936	1661.87	26.1881	29.2547	70.5363	1.51744	1.70148

## Sheet: Data S5
Data S5. Gene expression values of A. niger metabolic genes when grown in 1% sugar beet pulp (SBP) or 1% polygalacturonic acid (PGA) liquid cultures. Fold change indicates the relative expression of genes in the SBP culture comapred to the PGA culture. Fold change values > twofold are indicated by blue color, while fold change values of < 0.5 are indicated by orange color. Gene expression values …
Gene ID	Gene name	Metabolic pathway	Activity	PGA 2h	PGA 8h	PGA 24h	SBP 2h	SBP 8h	SBP 24h	Fold change 2h	Fold change 8h	Fold change 24h
An18g04330	dgdA	DeLey-Doudoroff galactosepathway	D-galactonate dehydratase	530.03	222.527	325.086	73.3009	671.056	310.206	0.138296	3.01562	0.954229
An04g02760	dgdB	DeLey-Doudoroff galactosepathway	D-galactonate dehydratase	74.7218	81.1694	126.406	20.5748	16.6954	45.414	0.275353	0.205686	0.359273
An02g07710	gaaA	D-galacturonic acid	D-galacturonic acid reductase	6054.2	4584.99	4704.71	48.2338	1415.94	451.255	0.007967	0.308821	0.0959158
An16g05390	gaaB	D-galacturonic acid	L-galactonate dehydratase	9971.13	11264.2	11400.7	118.85	4623.06	528.177	0.0119194	0.410422	0.0463286
An02g07720	gaaC	D-galacturonic acid	2-keto-3-deoxy-L-galactonate aldolase	9738.1	9762.59	9536.53	120.247	2604.6	870.239	0.0123481	0.266794	0.0912532
An16g04770	garB	D-galacturonic acid	D-galacturonate reductase	905.679	269.055	240.267	151.636	138.747	159.854	0.167428	0.515682	0.665319
An01g07300	gukA	D-gluconate	gluconokinase	73.1727	65.7139	107.271	51.026	68.7139	86.799	0.697337	1.04565	0.809158
An13g00950	alcB	ethanol	alcohol dehydrogenase	1480.71	84.8482	170.994	121.592	102.692	121.665	0.082117	1.2103	0.711514
An08g07290	aldA	ethanol	aldehyde dehydrogenase, ethanol utilization	9071.88	1662.82	2464.6	1303.34	1178.23	4951.28	0.143668	0.708574	2.00896
An17g01530	adhA	ethanol	alcohol dehydrogenase	5738.27	13780.5	10020.6	7988.98	11849.3	186.631	1.39223	0.859862	0.0186248
An08g05680	-	fucose catabolism	rhamnose/fucose mutarotase-like protein	303.403	39.2471	29.1154	32.8525	38.8247	174.679	0.10828	0.989237	5.99953
An01g03480	gutB	galacose oxidoreductive pathway	sorbitol dehydrogenase	4361.97	4380.21	5357.75	840.385	2259.96	7788.95	0.192662	0.515949	1.45377
An16g01710	ladB	galactose oxidoreductive pathway	galactitol dehydrogenase	103.34	38.8139	46.92	33.8064	32.0735	198.369	0.327138	0.826341	4.22781
An16g01650	xhrA	galactose oxidoreductive pathway	L-xylo-3-hexulose reductase	23.5208	20.2229	20.6454	21.5397	22.6293	22.0366	0.915773	1.11899	1.06738
An07g01290	sdhA	galactose oxidoreductive pathway	sorbitol dehydrogenase	29.8558	30.0179	30.3467	84.7288	46.8086	23.1424	2.83793	1.55936	0.762598
An04g05300	fbpA	gluconeogenesis	fructose-1,6-bisphosphatase	4771.47	3336.69	4258.06	778.597	2527.95	1220.85	0.163178	0.757622	0.286716
An14g06500	dakA	glycerol	dihydroxyacetone kinase	1172.83	1184.07	3034.66	313.256	2628.12	738.03	0.267095	2.21956	0.2432
An08g00210	-	glycerol	glycerol 3-phosphate dehydrogenase	1672.09	2472.94	4065.78	758.908	4158.54	476.483	0.453868	1.68162	0.117193
An01g06970	gldB	glycerol	glycerol dehydrogenase	2292.3	2431.15	2855.56	1463.89	2194.63	2315.6	0.638613	0.902714	0.810908
An04g04890	glcA	glycerol	glycerol kinase	1531.05	1896.15	2646.19	1148.32	1022.56	588.695	0.750019	0.539284	0.222469
An15g07390	gfdB	glycerol	glycerol 3-phosphate dehydrogenase	15.6122	14.4428	15.6219	14.9107	15.162	14.5253	0.955068	1.04979	0.929804
An06g00850	gppB	glycerol	glycerol 3-phosphate phosphatase	25.1493	26.9654	25.2502	32.8707	29.8798	25.9596	1.30702	1.10808	1.02809
An08g02530	gppA	glycerol	glycerol 3-phosphate phosphatase	66.3776	129.684	140.759	97.2445	92.1928	81.2478	1.46502	0.710904	0.577213
An01g06110	gfdA	glycerol	glycerol 3-phosphate dehydrogenase	111.214	173.336	144.607	271.523	162.809	91.8437	2.44144	0.939269	0.635126
An11g02550	acuF	glycolysis	phosphoenolpyruvate carboxykinase, ATP-utilizing	2579.67	1759.49	2147.92	325.882	902.714	745.244	0.126327	0.513056	0.346961
An09g01030	pdcB	glycolysis	pyruvate decarboxylase	1438.64	662.067	477.719	226.837	230.613	362.215	0.157675	0.348323	0.758217
An14g04920	tpiA	glycolysis	triose-phosphate-isomerase	5542.14	2794.82	2829.26	2036.64	2953.78	4679.2	0.367483	1.05688	1.65386
An02g02920	tpiB	glycolysis	triosephosphate isomerase-like protein	264.457	487.746	290.604	104.959	341.019	279.824	0.396885	0.699174	0.962905
An16g05420	pgiA/swoM	glycolysis	glucose-6-phosphate isomerase	2856.41	1993.95	1528.79	1430.07	2797.76	1459.26	0.500651	1.40313	0.954523
An02g07470	fbaA	glycolysis	fructose-bisphosphate aldolase	5770.93	7109.98	5198.43	3295.22	5683.9	3026.5	0.571004	0.799425	0.582195
An05g02040	-	glycolysis	Fructose-bisphosphate aldolase	32.4652	19.5211	19.1792	19.6145	20.2901	19.949	0.604172	1.03939	1.04014
An04g02090	pycA	glycolysis	pyruvate carboxylase/glutathione synthase	10001.7	6742.48	7579.93	6428.22	4215.13	1555.6	0.642711	0.62516	0.205226
An07g02100	fbpZ	glycolysis	fructose-2,6-bisphosphatase	449.098	238.784	337.552	330.791	532.818	205.083	0.736567	2.23138	0.607558
An14g04410	-	glycolysis	Fructose-bisphosphate aldolase	33.9349	21.1136	26.3627	24.9976	42.8054	24.5841	0.736634	2.02738	0.932534
An04g08220	ldhA	glycolysis	L-lactate/malate dehydrogenase family protein	28.3606	24.31	27.789	32.1579	27.0036	24.7347	1.13389	1.1108	0.890089
An18g06250	enoA	glycolysis	phosphopyruvate hydratase	5760.73	7159.73	4503.58	7183.95	5697.79	6008.51	1.24705	0.795811	1.33416
An16g02990	pgmA	glycolysis	2,3-bisphosphoglycerate-independent phosphoglycerate mutase	553.591	1184.76	555.733	751.441	642.641	341.282	1.35739	0.542423	0.614112
An02g14380	hxkA	glycolysis	hexokinase	316.516	341.755	398.372	478.129	366.367	534.827	1.5106	1.07202	1.34253
An12g08610	glkA	glycolysis	glucokinase	311.848	537.511	429.79	532	549.876	530.515	1.70596	1.023	1.23436
An16g01830	gpdA	glycolysis	glyceraldehyde-3-phosphate dehydrogenase	4144.73	11261.6	6642.31	7899.81	8828.92	8029.77	1.90599	0.783986	1.20888
An08g02260	pgkA	glycolysis	phosphoglycerate kinase	1249.42	2612	1450.66	2517.37	1790.8	1110.05	2.01482	0.685605	0.765204
An07g08990	pkiA	glycolysis	pyruvate kinase	1327.11	2064.31	1913.08	4213.76	1138.97	1947.55	3.17513	0.551743	1.01802
An16g06010	-	glycolysis	phosphoglycerate mutase	54.3119	48.9886	28.3327	212.097	54.2441	27.6703	3.90517	1.10728	0.976618
An18g01670	pfkA	glycolysis	6-phosphofructokinase	344.767	1551.65	801.417	1684.59	1649.03	592.12	4.88618	1.06276	0.738841
An07g09530	pdaA	glycolysis	pyruvate dehydrogenase complex, alpha subunit E1	595.325	1699.69	1171	3011.53	1584.5	957.433	5.05864	0.932231	0.817623
An02g06820	pdcA	glycolysis	pyruvate decarboxylase	252.292	3882.08	622.125	3806.97	3208	88.7852	15.0896	0.826361	0.142713
An01g12220	galGa	Leloir	NAD-dependent epimerase/dehydratase domain-containing protein	231.084	96.8835	95.2967	52.4609	170.69	71.5041	0.227021	1.76181	0.750332
An16g04160	galE	Leloir	galactokinase	1065.26	127.506	196.588	258.263	593.239	273.639	0.242441	4.65264	1.39194
An02g08750	galGc	Leloir	NAD-dependent epimerase/dehydratase domain-containing protein	143.6	73.2283	70.6745	48.6429	283.82	91.1315	0.338739	3.87582	1.28945
An02g03590	galD	Leloir	galactose-1-phosphate uridylyltransferase	1582.24	196.902	298.152	551.951	1522.19	450.92	0.348841	7.73071	1.51238
An14g03820	galGb/ugeA	Leloir	UDP-glucose 4-epimerase	1940.66	819.169	693.836	1333.31	2241.36	702.934	0.687036	2.73614	1.01311
An02g07650	pgmB	Leloir	phosphoglucomutase	954.793	841.754	866.312	661.338	579	1947.97	0.69265	0.68785	2.24858
An12g04260	galGg	Leloir	NAD-dependent epimerase/dehydratase domain-containing protein	16.6763	16.1649	16.693	17.9043	17.4713	18.5796	1.07364	1.08081	1.11302
An01g11440	galGf	Leloir	NAD-dependent epimerase/dehydratase domain-containing protein	12.8702	14.9362	15.1165	14.7759	14.8471	18.0802	1.14806	0.994032	1.19606
An12g00820	upgA/galF	Leloir	UTP-glucose-1-phosphate uridylyltransferase	571.833	874.834	818.646	1577.12	726.581	1690.39	2.758	0.830535	2.06486
An12g10410	galGe	Leloir	NAD-dependent epimerase/dehydratase domain-containing protein	51.7962	63.9807	72.5254	156.894	184.245	139.136	3.02907	2.87969	1.91845
An02g08660	ugmA	Leloir	UDP-galactopyranose mutase	117.252	351.098	238.163	564.204	506.317	277.141	4.81189	1.4421	1.16366
An03g02490	lkaA	L-rhamnose pathway	L-2-keto-3-deoxyrhamnonate aldolase	888.022	340.303	522.117	77.282	337.283	396.466	0.0870271	0.991126	0.759342
An12g05070	-	L-rhamnose pathway	L-2-keto-3-deoxyrhamnonate aldolase	69.9592	34.3601	28.3413	33.501	24.8772	30.2541	0.478865	0.724014	1.06749
An13g00920	lrdA	L-rhamnose pathway	L-rhamnonate dehydratase	3778.54	62.0106	152.309	29.7917	177.145	412.127	0.00788444	2.85668	2.70586
An13g00930	lraA	L-rhamnose pathway	L-rhamnose-1-dehydrogenase	1059.12	23.8421	28.7528	25.7106	42.1643	84.5532	0.0242754	1.76848	2.9407
An05g02050	-	L-rhamnose pathway	L-rhamnose-1-dehydrogenase	107.543	16.8326	19.6935	17.0246	21.1211	36.5788	0.158305	1.25478	1.85741
An13g00940	lrlA	L-rhamnose pathway	L-rhamnono-γ-lactonase	279.577	91.5828	142.097	90.6557	92.12	117.986	0.32426	1.00587	0.830321
An08g06350	pmiA	mannose	mannose-6-phosphate isomerase	586.705	303.936	347.339	207.828	146.43	563.765	0.35423	0.481781	1.6231
An11g02380	mgtA	mannose	nucleotidyl transferase domain-containing protein	424.802	199.886	177.398	288.971	220.87	251.433	0.680248	1.10498	1.41734
An18g06500	pmmA	mannose	phosphomannomutase	697.011	714.285	559.114	891.388	505.119	580.115	1.27887	0.707168	1.03756
An01g03740	xyrA	PCP	D-xylose reductase	6343.96	82.2399	305.831	320.659	1213.81	3287.31	0.0505455	14.7594	10.7488
An12g00030	xdhA	PCP	xylitol dehydrogenase	11037.5	317.804	569.391	630.739	2243.42	2139	0.0571453	7.05911	3.75665
An08g01930	lxrA	PCP	L-xylulose reductase	4773.27	39.2132	163.311	407.678	1199.78	86.1337	0.0854085	30.5964	0.527421
An08g01740	xyrB	PCP	L-arabinose reductase	1661.46	100.196	118.87	152.418	590.32	391.795	0.0917374	5.89163	3.296
An07g03140	xkiA	PCP	D-xylulokinase	1772.38	62.0725	81.6436	165.472	939.557	370.546	0.0933612	15.1364	4.53859
An01g10920	ladA	PCP	L-arabitol dehydrogenase	5723.1	77.9581	111.083	611.801	2149.41	247.237	0.1069	27.5713	2.2257
An07g03570	lxrB	PCP	L-xylulose reductase	1711.1	619.789	418.27	1399.26	521.253	97.8975	0.817758	0.841016	0.234054
An11g01120	larA	PCP/D-galacturonic acid	L-arabinose reductase	8004.89	5888.88	6209.71	738.051	7335.86	877.23	0.0922	1.24571	0.141267
An07g03160	talB	PPP	transaldolase	147.219	27.1137	39.0782	42.9631	59.6892	140.229	0.291832	2.20144	3.58841
An11g00470	rpiA	PPP	ribose-5-phosphate isomerase	630.981	254.183	242.931	206.958	453.124	250.93	0.327994	1.78267	1.03293
An02g02930	rpiB	PPP	ribose-5-phosphate isomerase	2783.53	3087.65	6931.96	1011	3458.57	5252.33	0.363207	1.12013	0.757698
An02g12140	gsdA	PPP	glucose-6-phosphate 1-dehydrogenase	3636.21	1656.29	1737.25	1409.18	1800.29	1470.19	0.387541	1.08694	0.846278
An14g03500	tktC	PPP	dihydroxyacetone synthase	46.5942	27.4409	38.9614	19.7383	24.4771	85.5823	0.423622	0.891994	2.19659
An15g07500	rbkA	PPP	ribokinase-like protein	249.153	176.422	117.856	139.216	112.431	106.807	0.558756	0.637286	0.906252
An14g00160	rbtA	PPP	FGGY carbohydrate kinase family protein	386.137	262.308	465.548	224.749	153.575	1069.28	0.582045	0.585475	2.29681
An01g05150	pglA	PPP	6-phosphogluconolactonase	656.591	506.181	507.353	390.317	687.457	713.221	0.59446	1.35813	1.40577
An07g03850	talA	PPP	transaldolase	4754.97	3938.14	3417.67	2982.62	4259.39	2213.44	0.627262	1.08157	0.647645
An08g06570	tktA	PPP	transketolase	7523.94	7397.05	7008.35	5310.45	5687.8	4719.82	0.705807	0.768928	0.673457
An11g02040	gndA	PPP	6-phosphogluconate dehydrogenase	2801.85	3036.33	3188.65	2646.46	2956.09	1594.98	0.944542	0.973572	0.500206
An11g06120	gndB	PPP	6-phosphogluconate dehydrogenase	12.7201	12.378	11.973	12.2032	12.8832	11.6228	0.959363	1.04082	0.970753
An02g06430	tktB	PPP	transketolase	13.7187	19.6945	26.152	14.8179	55.5721	17.6009	1.08012	2.82171	0.673025
An09g03450	rpeA	PPP	ribulose-phosphate 3-epimerase	58.7727	121.719	96.1067	272.359	187.602	103.633	4.6341	1.54127	1.07831
An15g01860	acuE	TCA & glyoxylate cycles	malate synthase, glyoxysomal	3741.41	3219.61	2883.22	306.752	918.166	56.9294	0.0819882	0.28518	0.0197451
An15g01920	mcsA	TCA & glyoxylate cycles	2-methylcitrate synthase, component of the methyl citric acid cycle	2425.3	1272.84	1477.19	249.237	530.83	412.256	0.102765	0.417045	0.279081
An01g09270	acuD	TCA & glyoxylate cycles	isocitrate lyase	7558.35	5923.98	6837.31	1115.4	1564.22	251.319	0.147571	0.264049	0.0367569
An02g12430	IcdA	TCA & glyoxylate cycles	isocitrate dehydrogenase [NADP]	2870.01	3476.41	2776.28	603.654	1936.25	363.494	0.210332	0.556968	0.130928
An04g05620	acuA	TCA & glyoxylate cycles	acetyl-coenzyme A synthetase	9224.54	6456.46	5534.23	2156.13	2075.92	1697.28	0.233739	0.321526	0.306687
An15g00070	mdhA	TCA & glyoxylate cycles	malate dehydrogenase precursor	3615.64	2776.44	2575.68	2266.08	1605.57	2287.91	0.626743	0.578284	0.888275
An12g07850	fumR	TCA & glyoxylate cycles	fumarate hydratase	1866.41	2590.42	1818.38	1247.09	1430.82	691.221	0.668173	0.552348	0.380131
An10g00820	oahA	TCA & glyoxylate cycles	oxaloacetate acetylhydrolase	9212.98	8605.77	9755.6	6772.46	3699.82	1361.64	0.7351	0.429923	0.139575
An02g07600	sdhC	TCA & glyoxylate cycles	succinate dehydrogenase [ubiquinone] flavoprotein subunit, mitochondrial	28.2703	23.8712	22.0917	25.74	27.121	22.0156	0.910496	1.13614	0.996555
An07g02160	mdhB	TCA & glyoxylate cycles	malate dehydrogenase, mitochondrial	2479.41	1928.3	1727.9	2266.85	2854.45	1014.49	0.914269	1.4803	0.587123
An01g13930	sdhB	TCA & glyoxylate cycles	succinate dehydrogenase [ubiquinone] cytochrome b small subunit, mitochondrial	1579.36	2323.3	2018	1465.19	1576.82	778.559	0.927711	0.678701	0.385807
An02g12770	sdhA	TCA & glyoxylate cycles	succinate dehydrogenase [ubiquinone] flavoprotein subunit, mitochondrial	3218.98	4341.15	3175.99	3016.28	3242.31	1047.41	0.937029	0.746879	0.329791
An04g04750	kgdA	TCA & glyoxylate cycles	2-oxoglutarate dehydrogenase, mitochondrial	607.785	1303.69	1117.17	696.347	1117.48	555.094	1.14571	0.857168	0.496875
An08g10530	acoA	TCA & glyoxylate cycles	aconitate hydratase, mitochondrial	1214.81	3053.7	3237.15	1396.48	3424.9	1024.78	1.14954	1.12156	0.31657
An07g03170	carC	TCA & glyoxylate cycles	succinate dehydrogenase	2040.16	3450.08	2791.5	2520.76	2369.16	1293.37	1.23557	0.686697	0.463326
An11g11280	kdgB	TCA & glyoxylate cycles	dihydrolipoamide S-succinyl transferase	1626.88	3392.67	2552.85	2442.76	2249.25	1678.91	1.50149	0.662972	0.657664
An07g06840	lpdA	TCA & glyoxylate cycles	dihydrolipoyl dehydrogenase, precursor	562.939	1245.48	952.051	1115.5	1061.09	699.518	1.98157	0.85195	0.734749
An09g06680	citA	TCA & glyoxylate cycles	citrate synthase	920.782	3606.61	2650.98	2237.71	2946.4	959.384	2.43023	0.816945	0.361898
An09g03870	-	TCA & glyoxylate cycles	aconitate hydratase, mitochondrial	563.035	1431.72	832.879	1938.91	1148.12	232.061	3.44367	0.801918	0.278626
An11g00510	aclB	TCA & glyoxylate cycles	ATP-citrate synthase subunit 1	325.214	303.166	348.695	1702.35	242.209	744.599	5.23455	0.79893	2.13539
An01g00100	pdhC	TCA & glyoxylate cycles	pyruvate dehydrogenase E1 component subunit beta, mitochondrial	452.722	1489.54	1098.19	2501.34	1401.62	872.588	5.52511	0.940977	0.794567
An11g00530	aclA	TCA & glyoxylate cycles	ATP citrate synthase domain-containing protein	295.847	357.334	412.663	2022.77	330.757	749.594	6.8372	0.925625	1.81648
